# Supplementary material for: Molecular phylogeny and intraspecific differentiation of the Trapelus agilis species complex in Iran (Squamata: Agamidae) inferred from mitochondrial DNA sequences
Source: PeerJ. 2020 Feb 17;8:e8295. doi: 10.7717/peerj.8295 (PMC7032063; doi:10.7717/peerj.8295)
Supplement: Supplemental Information 1 [file peerj-08-8295-s005.fas]

>Trapelus_lessonae_ERP339_
ATGTCCAAAATAATCACAATATCCAGCATTATCCTTGGAACAATAATAGTTATTACTAGT
CACCACTGACTCCTCGCATGAGTTGGAATAGAAATTAATATATTAGCCATCCTACCAACA
ATCGCAAAACCAAAAACAACCCGAGCGACTGAAGCTACAACCAAATACTTTCTGACTCAA
ACAATTGCATCAATTATAATAATAATAGCAAGTACAGCCAATGCCTGACAAACAGGCACA
TGAAACATCACACAAACCAACAACCCATTTTCATCTACCATCATTATCCTAGCCCTAACC
ACAAAAATGGGTGCCGCCCCTTTCCACTTCTGACTCCCTGAAGTACTACAAGGGTCGTCC
ATAAAAACAGCTCTACTTATCTCGTCATGACAAAAAATTGCACCCACAACACTAATATAC
ATAATCTCAAACAATACCCAAGCTATTATCCTCATCCTTATTGGATTACTATCAATCTTA
ATTGCCGGTATAGGAGGCATTAATCAAACCCAAATACGAAAAATAATAGCCTACTCCTCA
ATTAATAATACTGGATGAACAGTCATAACAATAGCCACTCTACCAAGCATCGCAATATTC
AACATAATTATTTATATTATTATGATTATCCCAATATTTATTATAATAACATCAACAGCC
ACCAAAACATTACAAGACATTTCAATTATATGAACAACCTCACCTATATTAACATATCTT
ATAGCTCTACTAATATTGTCAACCGGTAGTCTTCCCCCCCTAACAGGCTTTATACCAAAA
CTAATTATGCTAGACGAACTTATTAAGCAAGAACTACTAATTATCTCCACGACCGCAGCC
TTAATATCACTAATTAGTCTACTATTTTACATACGAATTATGTACCTAAGCGCAATATTA
ACCCCCCCTACAACTTCTACCTCCCAAACAAAATGACGACAACAGACA
>Trapelus_lessonae_ERP338
ATGTCCAAAATAATCACAATATCCAGCATTATCCTTGGAACAATAATAGTTATTACTAGT
CACCACTGACTCCTCGCATGAGTTGGAATAGAAATTAATATATTAGCCATCCTACCAACA
ATCGCAAAACCAAAAACAACCCGAGCGACTGAAGCTACAACCAAATACTTTCTGACTCAA
ACAATTGCATCAATTATAATAATAATAGCAAGTACAGCCAATGCCTGACAAACAGGCACA
TGAAACATCACACAAACCAACAACCCATTTTCATCTACCATCATTATCCTAGCCCTAACC
ACAAAAATGGGTGCCGCCCCTTTCCACTTCTGACTCCCTGAAGTACTACAAGGGTCGTCC
ATAAAAACAGCTCTACTTATCTCGTCATGACAAAAAATTGCACCCACAACACTAATATAC
ATAATCTCAAACAATACCCAAGCTATTATCCTCATCCTTATTGGATTACTATCAATCTTA
ATTGCCGGTATAGGAGGCATTAATCAAACCCAAATACGAAAAATAATAGCCTACTCCTCA
ATTAATAATACTGGATGAACAGTCATAACAATAGCCACTCTACCAAGCATCGCAATATTC
AACATAATTATTTATATTATTATGATTATCCCAATATTTATTATAATAACATCAACAGCC
ACCAAAACATTACAAGACATTTCAATTATATGAACAACCTCACCTATATTAACATATCTT
ATAGCTCTACTAATATTGTCAACCGGTAGTCTTCCCCCCCTAACAGGCTTTATACCAAAA
CTAATTATGCTAGACGAACTTATTAAGCAAGAACTACTAATTATCTCCACGACCGCAGCC
TTAATATCACTAATTAGTCTACTATTTTACATACGAATTATGTACCTAAGCGCAATATTA
ACCCCCCCTACAACTTCTACCTCCCAAACAAAATGACGACAACAGACA
>Trapelus_lessonae_ERP337_
ATGTCCAAAATAATCACAATATCCAGCATTATCCTTGGAACAATAATAGTTATTACTAGT
CACCACTGACTCCTCGCATGAGTTGGAATAGAAATTAATATATTAGCCATCCTACCAACA
ATCGCAAAACCAAAAACAACCCGAGCGACTGAAGCTACAACCAAATACTTTCTGACTCAA
ACAATTGCATCAATTATAATAATAATAGCAAGTACAGCCAATGCCTGACAAACAGGCACA
TGAAACATCACACAAACCAACAACCCATTTTCATCTACCATCATTATCCTAGCCCTAACC
ACAAAAATGGGTGCCGCCCCTTTCCACTTCTGACTCCCTGAAGTACTACAAGGGTCGTCC
ATAAAAACAGCTCTACTTATCTCGTCATGACAAAAAATTGCACCCACAACACTAATATAC
ATAATCTCAAACAATACCCAAGCTATTATCCTCATCCTTATTGGATTACTATCAATCTTA
ATTGGGGGTATAGGAGGCATTAATCAAACCCAAATACGAAAAATAATAGCCTACTCCTCA
ATTAATAATACTGGATGAACAGTCATAACAATAGCCACTCTACCAAGCATCGCAATATTC
AACATAATTATTTATATTATTATGATTATCCCAATATTTATAATAATAACATCAACAGCC
ACCAAAACATTACAAGACATTTCAATTATATGAACAAACTCACCTATATTAACATATCTT
ATAGCTCTACTAATATTGTCAACCGGTAGTCTTCCCCCCCTAACAGGCTTTATACCAAAA
CTAATTATGCTAGACGAACTTATTAAGCAAGAACTACTAATTATCTCCACGACCGCAGCC
TTAATATCACTAATTAGTCTACTATTTTACATACGAATTATGTACCTAAGCGCAATATTA
ACCCCCCCTACAACTTCTACCTCCCAAACAAAATGACGACAACAGACA
>Trapelus_lessonae_57T_
CTGTCCAAAATAATCACAATATCCAGCATTATCCTTGGAACAATAATAGTTATTACTAGT
CACCACTGACTCCTCGCATGAGTTGGAATAGAAATTAATATATTAGCCATCCTACCAACA
ATCGCAAAACCAAAAACAACCCGAGCGACTGAAGCTACAACCAAATACTTTCTGACTCAA
ACAATTGCATCAATTATAATAATAATAGCAAGTACAGCCAATGCCTGACAAACAGGCACA
TGAAACATCACACAAATCAACAACCCATTCTCATCTACCATCATTATCCTAGCCCTAACC
ACAAAAATGGGTGCCGCCCCTTTCCACTTCTGACTCCCTGAAGTACTACAAGGGTCGTCC
ATAAAAACAGCTCTACTTATCTCGTCATGACAAAAAATTGCACCCACAACACTAATATAC
ATAATCTCAAACAATACCCAAGCTATTATCCTCATCCTTATTGCATTACTATCAATCTTA
ATTGGGGGTATAGGAGGCATTAATCAAACCCAAATACGAAAAATAATAGCCTACTCCTCA
ATTAATAATACTGGATGAACAGTCATAACAATAGCCACTCTACCAAGCATCGCAATATTC
AACATAATTATTTATATTATTATGATTATCCCAATATTTATAATAATAACATCAACAGGC
ACCAAAACATTACAAGACATTTCAATTATATGAACAACCTCACCTATATTAACATATCTT
ATAGCTCTACTAATATTGTCAACCGGTAGTCTTCCCCCTCTAACAGGCTTTATACCAAAA
CTAATCATGCTAGATGAACTTATTAAACAAGAACTACTAATTATTTCTACGATCGCAGCC
TTAATATCACTAATTAGTTTACTATTTTACATACGAATTATGTACCTAAGCGCAATATTA
ACACCCCCTACAACCTCTACCTCCCAAATACAATGACGCCAACAGACA
>Trapelus_lessonae_2000_28_
CTGTCCAAAATAATCACAATATCCAGCATTATCCTTGGGACAATAATAGTTATTACTAGT
CACCACTGACTCATCGCATGAGTTGGAATAGAAATTAATATATTAGCCATCCTACCAACA
ATCGCAAAACCAAAAACAACCCGAGCGACTGAAGCTACAACCAAATACTTTCTGACTCAA
ACAATTGCTTCAATTATAATAATGATAGCAAGTACGGCCAATGCCTGACAAACAGGCACA
TGAAACATCACACAAATCAACAACCCATTTTCATCTACCATCATTACTTTAGCCCTAACC
ACAAAAATAGGTGCCGCCCCTTTCCACTTCTGACTCCCTGAAGTACTACAAGGGTCATCC
ATAAAAACAGCCCTACTTATCTCGTCATGACAAAAAATTGCACCCACAACACTAATATAC
ATAATCTCAAACAATACCCAAGCTATTACCCTAATCCTTATTGCATTACTATCAATCTTA
ATTGGAGGTATAGGAGGCATTAATCAAACCCAAATACGAAAAATAATAGCCTACTCCTCA
ATTAATAATACTGGATGAACAGTCATAACAATAGCCACTCTACCAAGCATCGCAATATTC
AACATAATTATTTATATTATTATGATTATCCCAATATTTATTATAATAACATCAACAGGC
ACCAAAACATTACAAGACATTTCAATTATATTAACAACCTCACCTATATTAACATATCTT
ATAGCTCTACTAATATTGTCAACCGGTAGTCTTCCCCCCCTAACAGGCTTTATACCAAAA
CTAATTATGCTAGACGAACTTATTAAGCAAGAACTACTAATTATCTCCACGACCGCAGCC
TTAATATCACTAATTAGTCTACTATTTTACATACGAATTATGTACCTAAGCGCAATATTA
ACCCCCCCTACAACTTCTGCCTCCCAAATACAATGACGACAACAGACG
>Trapelus_lessonae_2000_27_
CTGTCCAAAATAATCACAATATCCAGCATTATCCTTGGAACAATAATAGTTATTACTAGT
CACCACTGACTCATCGCATGAGTTGGAATAGAAATTAATATATTAGCCATCCTACCAACA
ATCGCAAAACCAAAAACAACCCGAGCGACTGAAGCTACAACCAAATACTTTCTGACTCAA
ACAATTGCATCAATTATAATAATGATAGCAAGTACAGCCAATGCCTGACAAACAGGCACA
TGAAACATCACACAAATCAACAACCCATTTTCATCTACCATCATTACTTTAGCCCTAACC
ACAAAAATAGGTGCCGCCCCTTTCCACTTCTGACTCCCTGAAGTACTACAAGGGTCATCC
ATAAAAACAGCCCTACTTATCTCGTCATGACAAAAAATTGCACCCACAACCCTAATATAC
ATAATCTCAAACAATACCCAAGCTATTACCCTAATCCTTATTGCATTACTATCAATCTTA
ATTGGAGGTATAGGAGGCATTAATCAAACCCAAATACGAAAAATAATAGCCTACTCCTCA
ATTAATAATACTGGATGAACAGTCATAACAATAGCCACTCTACCAAGCATCGCAATATTC
AACATAATTATTTATATTATTATGATTATCCCAATATTTATAATAATAACATCAACAGCC
ACCAAAACATTACAAGACATTTCAATTATATGAACAACCTCACCTATATTAACATATCTT
ATAGCTCTACTAATATTGTCAACCGGTAGTCTTCCCCCCCTAACAGGCTTTATACCAAAA
CTAATTATGCTAGACGAACTTATTAAGCAAGAACTACTAATTATCTCCACGACCGCAGCC
TTAATATCACTAATTAGTCTACTATTTTACATACGAATTATGTACCTAAGCGCAATATTA
ACCCCCCCTACAACTTCTGCCTCCCAAACAAAATGACGACAACAGATG
>Trapelus_lessonae_2000_17_
CTGTCCAAAATAATCACAATATCCAGCATTATCCTTGGAACAATAATAGTTATTACTAGT
CACCACTGACTCCTCGCATGAGTTGGAATAGAAATTAATATATTAGCCATCCTACCAACA
ATCGCAAAACCAAAAACAACCCGAGCGACTGAAGCTACAACCAAATACTTTCTGACTCAA
ACAATTGCATCAATTATAATAATGATAGCAAGTACAGCCAATGCCTGACAAACAGGCATG
TGAAACATCACACAAATCAACAACCCATTCTCATCTACCATCATTACTTTACCCCTAACC
ACAAAAATGGGTGCCGCCCCTTTCCACTTCTGACTCCCTGAAGTACTACAAGGGTCGTCC
ATAAAAACAGCTCTACTTATCTCGTCATGACAAAAAATTGCACCCACAACACTAATATAC
ATAATCTCAAACAATACCCAAGCTATTATCCTCATCCTTATTGGATTACTATCAATCTTA
ATTGGGGGTATAGGAGGCATTAATCAAACCCAAATACGAAAAATAATAGCCTACTCCTCA
ATTAATAATACTGGGTGAACAGTCATAACAATAGCCACTCTAACAAGCATCGCAATATTC
AACATAATTATTTATATTATTATGATTATCCCAATATTTATTATAATAACATCAACAGCC
ACCAAAACATTACAAGACATTTCAATTATATGAACAACCTCACCTATATTAACATATCTT
ATAGCTCTACTAATATTGTCCACCGGTAGTCTTCCCCCCCTAACAGGCTTTATACCAAAA
CTAATTATGCTAGACGAACTTATTAAGCAAGAACTACTAATTATCTCCACGACCGCAGCC
TTAATATCACTAATTAGTCTACTATTTTACATACGAATTATGTACCTAAGCGCAATATTA
ACCCCCCCTACAACTTCTGCCTCCCAAACAAAATGACGACAACAGACA
>Trapelus_lessonae_2000_15 
CTGTCCAAAATAATCACAATATCCAGCATTATCCTTGGAACAATAATAGTTATTACTAGT
CACCACTGACTCATCGCATGAGTTGGAATAGAAATTAATATATTAGCCATCCTACCAACA
ATCGCAAAACCAAAAACAACCCGAGCGACTGAAGCTACAACCAAATACTTTCTGACTCAA
ACAATTGCATCAATTATAATAATGATAGCAAGTACAGCCAATGCCTGACAAACAGGCACA
TGAAACATCACACAAATCAACAACCCATTTTCATCTACCATCATTACTTTAGCCCTAACC
ACAAAAATAGGTGCCGCCCCTTTCCACTTCTGACTCCCTGAAGTACTACAAGGGTCATCC
ATAAAAACAGCCCTACTTATCTCGTCATGACAAAAAATTGCACCCACAACACTAATATAC
ATAATCTCAAACAATACCCAAGCTATTACCCTAATCCTTATTGCATTACTATCAATCTTA
ATTGGAGGTATAGGAGGCATTAATCAAACCCAAATACGAAAAATAATAGCCTACTCCTCA
ATTAATAATACTGGATGAACAGTCATAACAATAGCCACTCTACCAAGCATCGCAATATTC
AACATAATTATTTATATTATTATGATTATCCCAATATTTATTATAATAACATCAACAGGC
ACCAAAACATTACAAGACATTTCAATTATATTAACAACCTCACCTATATTAACATATCTT
ATAGCTCTACTAATATTGTCCACCGGTAGTCTTCCCCCCCTAACAGGCTTTATACCAAAA
CTAATTATGCTAGACGAACTTATTAAGCAAGAACTACTAATTATCTCCACGACCGCAGCC
TTAATATCACTAATTAGTCTACTATTTTACATACGAATTATGTACCTAAGCGCAATATTA
ACCCCCCCTACAACTTCTGCCTCCCAAACAAAATGACGACAACAGATA
>Trapelus_lessonae_56T 
ATGACCAAAATATTCATAATATCCAGCATTATCCTTGGAACAATAATAGTTATTACTAGT
CACCACTGACTCCTCGCATGGGTTGGAATAGAAATTAATATATTAGCCATCCTGCCAGCA
ATTGCAAAACCAAAAACAACCCGAGCAACCGAACCCACAACCAAATACTTTTTAACTCAA
ACAATTGCATCAATTATAATAATAATAGCAAGCACAGCCAATGCCTGACAAACAGGCACA
TGAAACATCACACAAATCAATAACTCATTTTCATCTACCATTATCATCCTAGCCCTAACC
ACAAAAATGGGTGCCGCCCCCTTCCACTTCTGACTCCCTGAAGTACTACAAGGCTCCTCC
ATAAAAACAGCTCTACTTATCTCTTCATGACAAAAAGTTGCACCCACAACACTAATATAC
ATAATCTCAAATAATGCCCAAGCTACTATCCTAATCCTCATTGAGTTACTATCAATCTTA
ATTGGTGGCATAGGAGGCATTAATCAAACCCAAATACGAAAAATAATAGCTTACTCCTCA
ATTAATAACTCTGGATGAACAGTTATAACAATAGCTACCTCACCAAACATCGCACTATTC
AACATAATAATCTATATTATTATAATTATCCCAATATTTATGATAATAATATCAACAGTC
ACTAAAACATTACAAGACATCTCTACCATATGAACAACCTCACCTATACTGACATATCTT
ATAGCCCTACTAATATTATCCACCGGTAGTCTCCCCCCTCTAACAGGCTTTATACCAAAA
CTAATCATGCTAGATGAACTTATTAAACAAGAACTACTAATTATTTCTACGATCGCAGCC
TTAATATCGCTAATTAGTTTACTATTTTACATACGAATTATGTACCTAAGCGCAATATTA
ACACCCCCTACAACCTCTACCTCCCTAACAAAATGACGCCAACAGACA
>Trapelus_lessonae_31T
ATGACCAAAATATTCATAATATCCAGCATTATCCTTGGAACAATAATAGTTATTACTAGT
CACCACTGACTCCTCGCATGGGTTGGAATAGAAATTAATATATTAGCCATCCTGCCAGCA
ATTGCAAAACCAAAAACAACCCGAGCAACCGAACCCACAACCAAATACTTTTTAACTCAA
ACAATTGCATCAATTATAATAATAATAGCAAGCACAGCCAATGCCTGACAAACAGGCACA
TGAAACATCACACAAATCAATAACTCATTTTCATCTACCATTATCATCCTAGCCCTAACC
ACAAAAATGGGTGCCGCCCCCTTCCACTTCTGACTCCCTGAAGTACTACAAGGCTCCTCC
ATAAAAACAGCTCTACTTATCTCTTCATGACAAAAAGTTGCACCCACAACACTAATATAC
ATAATCTCAAATAATGCCCAAGCTACTATCCTAATACTCATTGAGTTACTATCAATCTTA
ATTGGTGGCATAGGAGGCATTAATCAAACCCAAATACGAAAAATAATAGCTTACTCCTCA
ATTAATAACTCTGGATGAACAGTTATAACAATAGCTACCTCACCAAACATCGCACTATTC
AACATAATAATCTATATTATTATAATTATCCCAATATTTATGATAATAATATCAACAGTC
ACTAAAACATTACAAGACATCTCAACCATATGAACAACCTCACCTATATTAACATATCTT
ATAGCCCTACTAATATTATCCACCGGAAGTCTCCCCCCCCTAAAAGGCTTTATACCAAAA
CTAATCATGCTAGATGAACTTATTAAACAAGAACTACTAATTATTTCTACGATCGCAGCC
TTAATATCGCTAATTAGTTTACTATTTTACATACGAATTATGTACCTAAGCGCAATATTA
ACACCCCCTACAACCTCTACCTCCCTAACAAAATGACGCCAACAGACA
>Trapelus_persicus_GN592
ATGACAAAAATCATCATCACACTCAGCATTGTCTTAGGAACAACAATAGTTATTACAAGC
CACCACTGACTTACAGTGTGAATTGGGCTAGAAATCAACATATTAGCCATCCTACCAATA
ATTTCAAAGCCAAAAACAATCCGGGCCACAGAAGCTACAACAAAATACTTTCTAACACAA
ACCATTGCATCAATCATATTACTTATGGCAAGCACAACTAATGCCTGACAAACAGGCACA
TGAAATATTACACAAATGGGCAACACCTATTCTTCAACTATTATAATCCTAGCTCTGGCT
ACAAAAATGGGTGCTGCTCCATTCCATTTTTGACTTCCAGAAGTATTGCAAGGATCCTCA
ATGGTAACAGCCCTAATCATCTCCTCCTGACAAAAAATTGCACCAACAACAATAATGTAC
ATGATCTCAAACAATACTCAAACAACCATTCTTATTCTTATTGGTATACTATCAATACTA
ACAGGCGGAATAGGGGGCATTAATCAAACACAAATACGAAAAATAATGGCCTATTCTTCA
ATCAGCAACACCGGATGAACCATCATAATAATAGCTATTTCACCTAACATCGCAATACTC
AACATACTAATCTATATTGTTATTATTATTCCAACATTCACAATGATTTCATCAACATCA
ACTAAAACACTACAAGATATCTCAACCATATGGACAACCTCACCAATACTAACATACCTT
ATTACCTTACTCATATTATCCACCAGCAGTCTTCCCCCCCTCACAGGATTTATACCAAAA
CTAATTATGCTAAACGAGCTCATTAACCAAGAACTTTCGATCCTTGCTACAACAAACGCC
TTCATATCATTAATCAATTTACTATTTTATATACGAATTGCATACCTCAGTGCAATGCTA
ACACCACCAACAACATCCACCTTTATAATAAAATGACGACATCAAACT
>Trapelus_persicus_GN596
ATGACAAAAATCATCGTCACAATCAGCATTGTCTTAGGAACAACAATAGTTATTACAAGC
CACCACTGACTTACAGTGTGAATTGGGCTAGAAATCAACATATTAGCCATCCTACCAATA
ATTTCAAAGCCAAAAACAATCCGGGCCACAGAAGCTACAACAAAATACTTTCTAACACAA
ACCATTGCATCAATCATATTACTTATGGCAAGCACAACTAATGCCTGACAAACAGGCACA
TGAAATATTACACAAATGGGCAACACCTATTCTTCAACTATTATAATCCTAGCTCTGGCT
ACAAAAATGGGTGCTGCTCCATTCCATTTTTGACTTCCAGAAGTATTGCAAGGATCCTCA
ATGGTAACAGCCCTAATCATCTCCTCCTGACAAAAAATTGCACCAACAACAATAATGTAC
ATGATCTCAAACAATACTCAAACAACCATTCTTATTCTTATTGGTATACTATCAATACTA
ACAGGCGGAATAGGGGGCATTAATCAAACACAAATACAAAAAATAATGGCCTATTCTTCA
ATCAGCAACACCGGATGAACCATCATAATAATAGCTATTTCACCTAACATCGCAATACTC
AACATACTAATCTATATTGTTATTATTATTCCAACATTCACAATGATTTCATCAACATCA
ACTAAAACACTACAAGATATCTCAACCATATGGACAACCTCACCAATACTAAACTACCTT
ATTACCTTACTCATATTATCCACCAGCAGTCTTCCCCCCCTCACAGGATTTATACCAAAA
CTAATTATGCTAAACGAGCTCATTAACCAAGAACTTTCGATCCTTGCTACAACAAACGCC
TTCATATCATTATTCAATTTACTATTTTATATACGAATTGCATACCTCAGTGCAATGCTA
ACACCACCAACAACATCCACCTTTATAATAAAATGACGACATCAAACT
>Trapelus_persicus_GN597
ATGACAAAAATCATCGTCACAATCAGCATTGTCTTAGGAACAACAATAGTTATTACAAGC
CACCACTGACTTACAGTGTGAATTGGGCTAGAAATCAACATATTAGCCATCCTACCAATA
ATTTCAAAGCCAAAAACAATCCGGGCCACAGAAGCTACAACAAAATACTTTCTAACACAA
ACCATTGCATCAATCATATTACTTATGGCAAGCACAACTAATGCCTGACAAACAGGCACA
TGAAATATTACACAAATGGGCAACACCTATTCTTCAACTATTATAATCCTAGCTCTGGCT
ACAAAAATGGGTGCTGCTCCATTCCATTTTTGACTTCCAGAAGTATTGCAAGGATCCTCA
ATGGTAACAGCCCTAATCATCTCCTCCTGACAAAAAATTGCACCAACAACAATAATGTAC
ATGATCTCAAACAATACTCAAACAACCATTCTTATTCTTATTGGTATACTATCAATACTA
ACAGGCGGAATAGGGGGCATTAATCAAACACAAATACAAAAAATAATGGCCTATTCTTCA
ATCAGCAACACCGGATGAACCATCATAATAATAGCTATTTCACCTAACATCGCAATACTC
AACATACTAATCTATATTGTTATTATTATTCCAACATTCACAATGATTTCATCAACATCA
ACTAAAACACTACAAGATATCTCAACCATATGGACAACCTCACCAATACTAAACTACCTT
ATTACCTTACTCATATTATCCACCAGCAGTCTTCCCCCCCTCACAGGATTTATACCAAAA
CTAATTATGCTAAACGAGCTCATTAACCAAGAACTTTCGATCCTTGCTACAACAAACGCC
TTCATATCATTATTCAATTTACTATTTTATATACGAATTGCATACCTCAGTGCAATGCTA
ACACCACCAACAACATCCACCTTTATAATAAAATGACGACATCAAACT
>Trapelus_persicus_GN595
ATGACAAAAATCATCGTCACAATCAGCATTGTCTTAGGAACAACAATAGTTATTACAAGC
CACCACTGACTTACAGTGTGAATTGGGCTAGAAATCAACATATTAGCCATCCTACCAATA
ATTTCAAAGCCAAAAACAATCCGGGCCACAGAAGCTACAACAAAATACTTTCTAACACAA
ACCATTGCATCAATCATATTACTTATGGCAAGCACAACTAATGCCTGACAAACAGGCACA
TGAAATATTACACAAATGGGCAACACCTATTCTTCAACTATTATAATCCTAGCTCTGGCT
ACAAAAATGGGTGCTGCTCCATTCCATTTTTGACTTCCAGAAGTATTGCAAGGATCCTCA
ATGGTAACAGCCCTAATCATCTCCTCCTGACAAAAAATTGCACCAACAACAATAATGTAC
ATGATCTCAAACAATACTCAAACAACCATTCTTATTCTTATTGGTATACTATCAATACTA
ACAGGCGGAATAGGGGGCATTAATCAAACACAAATACGAAAAATAATGGCCTATTCTTCA
ATCAGCAACACCGGATGAACCATCATAATAATAGCTATTTCACCTAACATCGCAATACTC
AACATACTAGTCTATATTGTTATTATTATTCCAACATTCACAATGATATCATCAACATCA
ACTAAAACACTACAAGATATCTCAACCATATGGACAACCTCACCAATACTAACATACCTT
ATTACCTTACTCATATTATCCACCAGCAGTCTTCCCCCCCTCACAGGATTTATACCAAAA
CTAATTATGCTAAACGAGCTCATTAACCAAGAACTTTCGATCCTTGCTACAACAAACGCC
TTCATATCATTATTCAATTTACTATTTTATATACGAATTGCATACCTCAGTGCAATGCTA
ACACCACCAACAACATCCACCTTTATAATAAAATGACGACATCAAACT
>Trapelus_persicus_GN594
ATGACAAAAATCATCGTCACAATCAGCATTGTCTTAGGAACAACAATAGTTATTACAAGC
CACCACTGACTTACAGTGTGAATTGGGCTAGAAATCAACATATTAGCCATCCTACCAATA
ATTTCAAAGCCAAAAACAATCCGGGCCACAGAAGCTACAACAAAATACTTTCTAACACAA
ACCATTGCATCAATCATATTACTTATGGCAAGCACAACTAATGCCTGACAAACAGGCACA
TGAAATATTACCCAAATGGGCAACACCTATTCTTCAACTATTATAATCCTAGCTCTGGCT
ACAAAAATGGGTGCTGCTCCATTCCATTTTTGACTTCCAGAAGTATTGCAAGGATCCTCA
ATGGTAACAGCCCTAATCATCTCCTCCTGACAAAAAATTGCACCAACAACAATAATGTAC
ATGATCTCAAACAATACTCAAACAACCATTCTTATTCTTATTGGTATACTATCAATACTA
ACAGGCGGAATAGGGGGCATTAATCAAACACAAATACGAAAAATAATGGCCTATTCTTCA
ATCAGCAACACCGGATGAACCATCATAATAATAGCTATTTCACCTAACATCGCAATACTC
AACATACTAATCTATATTGTTATTATTATTCCAACATTCACCATGATATCATCAACATCA
ACTAAAACACTACAAGATATCTCAACCATATGGACAACCTCACCAATACTAACATACCTT
ATTACCTTACTCATATTATCCACCAGCAGTCTTCCCCCCCTCACAGGATTTATACCAAAA
CTAATTATGCTAAACGAGCTCATTAACCCAGAACTTTCGATCCTTGGTACAACAAACGCC
TTCATATCATTATTCAATTTACTATTTTATATACGAATTGCATACCTCAGTGCAATGCTA
ACACCACCAACAACATCCACCTTTATAATAAAATGACGACATCAAACT
>T_sanguinolentus_T60
ATGACCAAAGTACTCATCACCACCAGCATCATCCTAGGAACAACAATAGTTACCACAAGC
CACCACTGACTCATAACATGAGTTGGACTAGAAATTAACATATTAGCTATTTTACCAATA
ATTTCAAAGCCAAAAACAACCCGATCTGCGGAAGCTACAACAAAGTACTTTCTAACACAA
GCTGTTGCATCAACCATACTGCTAATAGCAAGCACAACCAATGCCTGACAAACAGGCACA
TGAAGCATCACACGAATTGACAATGTATATTCATCTACTATTATAACTCTATCCCTGGCT
ACAAAAATAGGCGCCGCCCCATTTCACTTCTGACTCCCAGAAGTGCTACAAGGAACCTCA
ATAACAACAGCCATAATTATTTCCTCATGACAAAAAATTGCCCCCACAACATTAATATAC
ATGATCTCAAACAACACTAAAACACCAACCCTAATCCTTGTGGGTGTACTATCAATCCTA
GTCGGAGGACTAGGAGGCATTAATCAAACGCAAATACGAAAAATAATAGCCTACTCCTCA
ATTAGCAACACAGCATGAACCATCATAATAATAGCTATCTCACCAAACATCGCAGTATTT
AACATATTAATATACATCATCATAATTATCCCAACATTTATAATAATATCATCCACATCA
ACCAAGACACTACAAAACATCTCAACCATATGAACAACCTCCCCCATACTAACATACCTA
ATAACCCTACTTATATTATCCACCAGCAGCCTTCCCCCGCTTACCGGATTTATACCAAAA
CTAATCATACTAAACGAACTTATTAAGCAAGAACTTCTAATTTTAGCTACAACAACAGCC
TTAATATCACTAATTAACTTACTATTCTACATACGAATTGCATACCTGAGCGCAATATTA
ACATCACCAACAACATCTACCTCCACAACAAAATGACGCCATCACACA
>T_sanguinolentus_T56
ATGACCAAAGTACTCAGCACCACCAGCATCATCCTAGGAACAACAATAGTTACCACAAGC
CACCACTGACTCATAACATGAGTTGGACTAGAAATTAACATATTAGCTATTTTACCAATA
ATTTCAAAGCCAAAAACAACCCGATCTGCGGAAGCTACAACAAAGTACTTTCTAACACAA
GCTGTTGCATCAACCATACTGCTAATAGCAAGCACAACCAATGCCTGACAAACAGGCACA
TGAAGCATCACACAAATTGACAATGTATATTCATCTACTATTATAACTCTAGCCCTGGCT
ACAAAAATAGGCGCCGCCCCATTTCACTTCTGACTCCCAGAAGTGCTACAAGGAACCTCA
ATAACAACAGCCATAATTATTTCCTCATGACAAAAAATTGCCCCCACAACATTAATATAC
ATGATCTCAAACAACACTAAAACACCCACCCTAATCCTTGTGGGTGTACTATCAATCCTA
GTCGGAGGACTAGGAGGCATTAATCAAACGCAAATACGAAAAATAATAGCCTACTCCTCA
ATTAGCAACACAGCATGAACCATCATAATAATAGCTATCTCACCAAACATCGCAGTATTT
AACATATTAATATACATCATCATAATTATCCCAACATTTATAATAATATCATCCACATCA
ACCAAGACACTACAAAACATCTCAACCATATGAACAACCTCCCCCATACTAACATACCTA
ATAACCCTACTTATATTATCCACCAGCAGCCTTCCCCCGCTTACCGGATTTATACCAAAA
CTAATCATACTAAACGAACTTATTAAGCAAGAACTTCTAATTTTAGCTACAACAACAGCC
TTAATATCACTAATTAACTTACTATTCTACATACGAATTGCATACCTGAGCGCAATATTA
ACATCACCAACAACATCTACCTCCACAACAAAATGACGCCATCAAACA
>T_sanguinolentus_T55
ATGACCAAAGCACTCATCACCACTAGCATCATCCTTGGAACAACAATAGTTACCACAAGC
CACCACTGACTCATAACATGAGTTGGACTAGAAATTAACATATTAGCTATTTTACCAATA
ATTTCAAAACCAAAAACAACCCGATCTACGGAGGCTACAACAAAGTACTTTCTAACACAA
GCTGTTGCATCAATTATACTGCTAATAGCAAGTACAACCAATGCCTGACAAACAGGCACA
TGAAGCATCACACAAATTGACAATGTGTATTCATCTACTATTATAACTCTACCCCTGGCT
ACAAAAATAGGCGCCGCCCCATTTCACTTCTGACTCCCAGAAATACTACAAGGAACCTCA
ATAACAACAGCCATAATTATTTCCTCATGACAAAAAATTGCACCCACAACATTAATATAC
ATGATCTCAAACAACACTAAAACACCCACCCTAATCCTTGTGGGTGTACTATCAATCCTA
GTCGGAGGACTAGGAGGCATTAATCAAACGCAAATACGAAAAATAATAGCCTACTCCTCA
ATTAGCAACACAGCATGAACCATCATAATAATAGCTATCTCACCAAACATCGCAGTATTT
AACATTAATATATACATCATCATAATTATCCCAACATTTATAATAATATCATCCACATCA
ACCAAGACACTACAAAACATCTCAACCATATGAACAAACTCCCCCATACTAACATACCTA
ATAACCCTACTTATATTATCCACCAGCAGCCTTCCCCCAATTACCGGATTTATACCAAAA
CTAGTCATACTAAAAGAACTTATTAAGCAAGAACTTCTAATTTTAGCTACAACAACAGCC
TTAATATCACTAATTAACTTATTATTCTACATACGAATTGCATACCTAAGCGCAATATTA
ACATCACCAACAACATCTACCTCCACAACAAAATGACGCCATCACACA
>T_sanguinolentus_K16__
ATGACCAAAGCACTCATCACCACCAGCATCATCCTTGGAACAACAATAGTTACCACAAGC
CACCACTGACTCATAACATGAGTTGGACTAGAAATTAACATATTAGCTATTTTACCAATA
ATTTCAAAACCAAAAACAACCCGATCTACGGAGGCTACAACAAAGTACTTTCTAACACAA
GCTGTTGCATCAATTATACTGCTAATAGCAAGTACAACCAATGCCTGACAAACAGGCACA
TGAAGCATCACACAAATTGACAATGTGTATTCATCTACTATTATAACTCTAGCCCTGGCT
ACAAAAATAGGCGCCGCCCCATTTCACTTCTGACTCCCAGAAGTACTACAAGGAACCTCA
ATAACAACAGCCATAATTATTTCCTCATGACAAAAAATTGCACCCACAACATTAATATAC
ATGATCTCAAACAACACTAAAACACCCACCTTAATCCTTGTGGGTGTACTATCAATCCTA
GTCGGAGGACTAGGAGGCATTAATCAAACGCAAATACGAAAAATAATAGCCTACTCCTCA
ATTAGCAACACAGCATGAACCATCATAATAATAGCTATCTCACCAAACATCGCAGTATTT
AACATATTAATATACATCATCATAATTATCCCAACATTTATAATAATATCATCCACATCA
ACCAAAACACTACAAAACATCTCAACCATATGAACAACCTCCCCCATACTAACATACCTA
ATAACCCTACTTATATTATCCACCAGCAGCCTTCCCCCACTTACCGGATTTATACCAAAA
CTAGTCATACTAAACGAACTTATTAAGCAAGAACTTCTAATTTTAGCTACAACAACAGCC
TTAATATCACTAATTAACTTATTATTCTACATACGAATTGCATACCTAAGCGCAATATTA
ACATCACCAACAACATCTACCTCCACAACAAAATGACGCCATCAAACA
>T_sanguinolentus_K15_
ATGACCAAAGTACTCACCACCACCAGCATCATCCTAGGAACAACAATAGTTACCACAAGC
CACCACTGACTCATAACATGAGTTGGACTAGAAATTAACATATTAGCTATTTTACCAATA
ATTTCAAAGCCAAAAACAACCCGATCTGCGGAAGCTACAACAAAGTACTTTCTAACACAA
GCTGTTGCATCAACCATACTGCTAATAGCAAGCACAACCAATGCCTGACAAACAGGCACA
TGAAGCATCACACAAATTGACAATGTATACTCATCTACTATTATAACTCTAGCCCTGGCT
ACAAAAATAGGCGCCGCCCCATTTCACTTCTGACTCCCAGAAGTGCTACAAGGAACCTCA
ATAACAACAGCCATAATTATTTCCTCATGACAAAAAATTGCCCCCACAACATTAATATAC
ATGATCTCAAACAACACTAAAACACCCACCCTAATCCTTGTGGGTGTACTATCAATCCTA
GTCGGAGGACTAGGGGGCATTAATCAAACGCAAATACGAAAAATAATAGCCTACTCCTCA
ATTAGCAACACAGCATGAACCATCATAATAATAGCTATCTCACCAAACATCGCAGTATTT
AACATATTAATATACATCATCATAATTATCCCAACATTTATAATAATAACATCCACATCA
ACCAAGACACTACAAAACATCTCAACCATATGAACAACCTCCCCCATACTAACATACCTA
ATAACCCTACTTATATTATCCACCAGCAGCCTTCCCCCGCTTACCGGATTTATACCAAAA
CTAATCATACTAAACGAACTTATTAAGCAAGAACTTCTAATTTTAGCTACAACAACAGCC
TTAATATCACTAATTAACTTATTATTCTACATACGAATTGCATACCTGAGCGCAATATTA
ACATCACCAACAACATCTACCTCCACAACAAAATGACGCCATCAAACA
>T_sanguinolentus_T29_
ATGACCAAAGCACTCATCACCACTAGCATCATCCTTGGAACAACAATAGTTACCACAAGC
CACCACTGACTCATAACATGAGTTGGACTAGAAATTAACATATTAGCTATTTTACCAATA
ATTTCAAAACCAAAAACAACCCGATCTACGGAGGCTACAACAAAGTACTTTCTAACACAA
GCTGTTGCATCAATTATACTGCTAATAGCAAGTACAACCAATGCCTGACAAACAGGCACA
TGAAGCATCACACAAATTGACAATGTGTATTCATCTACTATTATAACTCTAGCCCTGGCT
ACAAAAATAGGCGCCGCCCCATTTCACTTCTGACTCCCAGAAGTACTACAAGGAACCTCA
ATAACAACAGCCATAATTATTTCCTCATGACAAAAAATTGCACCCACAACATTAATATAC
ATGATCTCAAAAAACACTAAAACACCCACCCTAATCCTTGTGGGTGTACTATCAATCCTA
GTCGGAGGACTAGGAGGCATTAATCAAACGCAAATACGAAAAATAATAGCCTACTCCTCA
ATTAGCAACACAGCATGAACCATCATAATAATAGCCATCTCACCAAACATCCCAGTATTT
AACATATTAATATACATCATCATAATTATCCCAACATTTATAATAATATCATCCACATCA
ACCAAGACACTACAAAACATCTCAACCATATGAACAACCTCCCCCATACTAACATACCTA
ATAACCCTACTTATATTATCCACCACACACCTTCCCCCACTTACCGGATTTATACCAAAA
CTAGTCATACTAAACGAACTTATTAAGCAAGAACTTCTAATTTTAGCTACAACAACAGCC
TTAATATCACTAATTAACTTATTATTCTACATACGAATTGCATACCTAAGCGCAATATTA
ACATCACCAACAACATCTACCTCCACAACAAAATGACGCCATCAAACA
>T_sanguinolentus_T99
ATGACCAAAGTACTCATCACCACCAGCATCATCCTAGGAACAACAATAGTTACCACAAGC
CACCACTGACTCATAACATGAGTTGGACTAGAAATTAACATATTAGCTATTTTACCAATA
ATTTCAAAGCCAAAAACAAACCGATCTGCGGAAGCTACAACAAAGTACTTTCTAACACAA
GCTGTGGCATCAATTATACTGGTAATAGCAAGCACAGGCAATGGCTGACAAACAGGCACA
TGAAGCACCACACAAATTGACAATGTGTATATCTCTACTATTATAACTCTATCCCTGGCT
ACAAAAATAGGCGCCGCCCCATTTCACTTCTGACTCCCAGAAGTGCTACAAGGAACCTCA
ATAACAACAGCCATAATTATTTCCTCATGACAAAAAATTGCCCCCACAACATTAATATAC
ATGATCTCAAACAACACTAAAACACCAACCCTAATCCTTGTGGGTGTACTATCAATCCTA
GTCGGAGGACTAGGAGGCATTAATCAAACGCAAATACGAAAAATAATAGCCTACTCCTCA
ATTAGCAACACAGCATGAACCATCATAATAATAGCTATCTCACCAAACATCGCAGTATTT
AACATATTAATATACATCATCATAATTATCCCAACATTTATAATAATATCATCCACATCA
ACCAAGACACTACAAAACATCTCAACCATATGAACAAACTCCCCCATACTAACATACCTA
ATAACCCTACTTATATTATCCACCAGCAGCCTTCCCCCAATTACCGGATTTATACCAAAA
CTAATCATACTAAACGAACTTATTAAGCAAGAACTTCTAATTTTAGCTACAACAACAGCC
TTAATATCACTAATTAACTTACTATTCTACATACGAATTGCATACCTGAGCGCAATATTA
ACATCACCAACAACATCTACCTCCACAACAAAATGACGCCATCAAACA
>T_sanguinolentus_23939
ATGACCAAAGCACTCATCACCACTAGCATCATCCTTGGAACAACAATAGTTACCACAAGC
CACCACTGACTCATAACATGAGTTGGACTAGAAATTAACATATTAGCTATTTTACCAATA
ATTTCAAAACCAAAAACAACCCGATCTACGGAAGCTACAACAAAGTACTTTCTAACACAA
GCTGTTGCATCAATCATACTGCTAATAGCAAGTACAACCAATGCCTGACAAACAGGCACA
TGAAACATCACACAAATTGACAATGTGTATTCATCTACTATTATAACTCTAGCCCTGGCT
ACAAAAATAGGCGCCGCCCCATTTCACTTCTGACTCCCAGAAGTACTACAAGGAACCTCA
ATAACAACAGCCATAATTATTTCCTCATGACAAAAAATTGCACCCACAACATTAATATAC
ATGATCTCAAACAACACTAAAACACCCACCCTAATCCTTGTGGGTGTACTATCAATCCTA
GTCGGAGGACTAGGAGGCATTAATCAAACGCAAATACGAAAAATAATAGCCTACTCCTCA
ATTAGCAACACAGCATGAACCATCATAATAATAGCTATCTCACCAAACATCGCAGTATTT
AACATATTAATATACATCATCATAATTATCCCAACATTTATAATAATAACATCCACATCA
ACCAAGACACTACAAAACATCTCAACCATATGAACAACCTCCCCCATACTAACATACCTA
ATAACCCTACTTATATTATCCACCAGCAGCCTTCCCCCGCTTACCGGATTTATACCAAAA
CTAATCATACTAAACGAACTTATTAAGCAAGAACTTCTAATTTTAGCTACAACAACAGCC
TTAATATCACTAATTAACTTATTATTCTACATACGAATTGCATACCTGAGCGCAATATTA
ACATCACCAACAACATCTACCTCCACAACAAAATGACGCCATCAAACA
>T_sanguinolentus_T100
ATGACCAAAGTACTCACCACCACCAGCATCATCCTAGGAACAACAATAGTTACCACAAGC
CACCACTGACTCATAACATGAGTTGGACTAGAAATTAACATATTAGCTATTTTACCAATA
ATTTCAAAGCCAAAAACAACCCGATCTGCGGAAGCTACAACAAAGTACTTTCTAACACAA
GCTGTTGCATCAACCATACTGCTAATAGCAAGCACAACCAATGCCTGACAAACAGGCACA
TGAAGCATCACACAAATTGACAATGTATATTCATCTACTATTATAACTCTATCCCTGGCT
ACAAAAATAGGCGCCGCCCCATTTCACTTCTGACTCCCAGAAGTGCTACAAGGAACCTCA
ATAACAACAGCCATAATTATTTCCTCATGACAAAAAATTGCCCCCACAACATTAATATAC
ATGATCTCAAACAACACTAAAACACCCACCCTAATCCTTGTGGGTGTACTATCAATCCTA
GTCGGAGGACTAGGAGGCATTAATCAAACGCAAATACGAAAAATAATAGCCTACTCCTCA
ATTAGCAACACAGCATGAACCATCATAATAATAGCTATCTCACCAAACATCGCAGTATTT
AACATATTAATATACATCATCATAATTATCCCAACATTTATAATAATATCATCCACATCA
ACCAAGACACTACAAAAAATCTCAACCATATGAACAAACTCCCCCATACTAACATACCTA
ATAACCCTACTTATATTATCCACCAGCAGCCTTCCCCCGCTTACCGGATTTATACCAAAA
CTAATCATACTAAACGAACTTATTAAGCAAGAACTTCTAATTTTAGCTACAACAACAGCC
TTAATATCACTAATTAACTTACTATTCTACATACGAATTGCATACCTGAGCGCAATATTA
ACATCACCAACAACATCTACCTCCACAACAAAATGACGCCATCAAACA
>T_sanguinolentus_T54
ATGACCAAAGCACTCAGCACCACCAGCATCATCCTAGGAACAACAATAGTTACCACAAGC
CACCACTGACTCATAACATGAGTTGGACTAGAAATTAACATATTAGCTATTTTACCAATA
ATTTCAAAGCCAAAAACAACCCGATCTGCGGAAGCTACAACAAAGTACTTTCTAACACAA
GCTGTTGCATCAACCATACTGCTAATAGCAAGCACAACCAATGCCTGACAAACAGGCACA
TGAAGCATCACACAAATTGACAATGTATATTCATCTACTATTATAACTCTAGCCCTGGCT
ACAAAAATAGGCGCCACCCCATTTCACTTCTGACTCCCAGAAGTGCTACAAGGAACCTCA
ATAACAACAGCCATAATTATTTCCTCATGACAAAAAATTGCCCCCACAACATTAATATAC
ATGATCTCAAACAACACTAAAACACCCACCCTAATCCTTGTGGGTGTACTATCAATCCTA
GTCGGAGGACTAGGGGGCATTAATCAAACGCAAATACGAAAAATAATAGCCTACTCCTCA
ATTAGCAACACAGCATGAACCATCATAATAATAGCCATCTCACCAAACATCGCAGTATTT
AACATATTAATATACATCATCATAATTATCCCAACATTTATAATAATATCATCCACATCA
ACCAAGACACTACAAAAAATCTCAACCATATGAACAAACTCCCCCATACTAACATACCTA
ATAACCCTACTTATATTATCCACCAGCAGCCTTCCCCCGCTTACCGGATTTATACCAAAA
CTAATCATACTAAACGAACTTATTAAGCAAGAACTTCTAATTTTAGCTACAACAACAGCC
TTAATATCACTAATTAACTTACTATTCTACATACGAATTGCATACCTGAGCGCAATATTA
ACATCACCAACAACATCTACCTCCACAACAAAATGACGCCATCAAACA
>T_sanguinolentus_T28
ATGACCAAAGTACTCATCACCACCAGCATCATCCTAGGAACAACAATAGTTACCACAAGC
CACCACTGACTCATAACATGAGTTGGACTAGAAATTAACATATTAGCTATTTTACCAATA
ATTTCAAAGCCAAAAACAACCCGATCTGCGGAAGCTACAACAAAGTACTTTCTAACACAA
GCTGTTGCATCAATTATACTGCTAATAGCAAGCACAACCAATGCCTGACAAACAGGCACA
TGAAGCATCACACAAATTGACAATGTATATTCATCTACTATTATAACTCTAGCCCTGGCT
ACAAAAATAGGCGCCGCCCCATTTCACTTCTGACTCCCAGAAGTGCTACAAGGAACCTCA
ATAACAACAGCCATAATTATTTCCTCATGACAAAAAATTGCCCCCACAACATTAATATAC
ATGATCTCAAACAACACTAAAACACCCACCCTAATCCTTGTGGGTGTACTATCAATCCTA
GTCGGAGGACTAGGAGGCATTAATCAAACGCAAATACGAAAAATAATAGCCTACTCCTCA
ATTAGCAACACAGCATGAACCATCATAATAATAGCCATCTCACCAAACATCCCAGTATTT
AACATATTAATATACATCATCATAATTATCCCAACATTTATAATAATATCATCCACATCA
ACCAAGACACTACAAAACATCTCAACCATATGAACAACCTCCCCCACACTAACATACCTA
ATAACCCTACTTATATTATCCACCAGCAGCCTTCCCCCACTTACCGGATTTATACCAAAA
CTAATCATACTAAACGAACTTATTAAGCAAGAACTTCTAATTTTAGCTACAACAACAGCC
TTAATATCACTAATTAACTTACTATTCTACATACGAATTGCATACCTGAGCGCAATATTA
ACATCACCAACAACATCTACCTCCACAACAAAATGACGCCATCAAACA
>T_sanguinolentus_T95
ATGACCAAAGCACTCATCACCACTAGCATCATCCTTGGAACAACAATAGTTACCACAAGC
CACCACTGACTCATAACATGAGTTGGACTAGAAATTAACATATTAGCTATTTTACCAATA
ATTTCAAAACCAAAAAAAAACCGATCTACGGAGGCTACAACAAAGTACTTTCTAACACAA
GCTGTGGCATCAATTATACTGGTAATAGCAAGTACAAACAATGGCTGACAAACAGGCACA
TGAAGCACCACACAAATTGACAATGTGTATTCCTCTACTATAATAACTCTACCCCTGGCT
ACAAAAATAGGCGCCGCCCCATTTCACTTCTGACTCCCAGAAGTACTACAAGGAACCTCA
ATAACAACAGCCATAATTATTTCCTCATGACAAAAAATTGCACCCACAACATTAATATAC
ATGATCTCAAACAACACTAAAACACCCACCCTAATCCTTGTGGGTGTACTATCAATCCTA
GTCGGAGGACTAGGAGGCATTAATCAAACGCAAATACGAAAAATAATAGCCTACTCCTCA
ATTAGCAACACAGCATGAACCATCATAATAATAGCCATCTCACCAAACATCCCAGTATTT
AACATATTAATATACATCATCATAATTATCCCAACATTTATAATAATATCATCCACATCA
ACCAAGACACTACAAAACATCTCAACCATATGAACAAACTCCCCCATACTAACATACCTA
ATAACCCTACTTATATTATCCACCAGCAGCCTTCCCCCAATTACCGGATTTATACCAAAA
CTAGTCATACTAAACGAACTTATTAAGCAAGAACTTCTAATTTTAGCTACAACAACAGCC
TTAATATCACTAATTAACTTATTATTCTACATACGAATTGCATACCTAAGCGCAATATTA
ACATCACCAACAACATCTACCTCCACAACAAAATGACGCCATCAAACA
>T_sanguinolentus_K13
ATGACCAAAGCACTCATCACCACTAGCATCATCCTTGGAACAACAATAGTTACCACAAGC
CACCACTGACTCATAACATGAGTTGGACTAGAAATTAACATATTAGCTATTTTACCAATA
ATTTCAAAACCAAAAACAACCCGATCTACGGAGGCTACAACAAAGTACTTTCTAACACAA
GCTGTTGCATCAATTATACTGCTAATAGCAAGTACAACCAATGCCTGACAAACAGGCACA
TGAAGCATCACACAAATTGACAATGTGTATTCATCTACTATTATAACTCTAGCCCTGGCT
ACAAAAATAGGCGCCGCCCCATTTCACTTCTGACTCCCAGAAGTACTACAAGGAACCTCA
ATAACAACAGCCATAATTATTTCCTCATGACAAAAAATTGCACCCACAACATTAATATAC
ATGATCTCAAACAACACTAAAACACCCACCCTAATCCTTGTGGGTGTACTATCAATCCTA
GTCGGAGGACTAGGAGGCATTAATCAAACGCAAATACGAAAAATAATAGCCTACTCCTCA
ATTAGCAACACAGCATGAACCATCATAATAATAGCCATCTCACCAAACATCCCAGTATTT
AACATATTAATATACATCATCATAATTATCCCAACATTTATAATAATATCATCCACATCA
ACCAAGACACTACAAAACATCTCAACCATATGAACAACCTCCCCCATACTAACATACCTG
ATAACCCTACTTATATTATCCACCAGCAGCCTTCCCCCACTTACCGGATTTATACCAAAA
CTAGTCATACTAAACGAACTTATTAAGCAAGAACTTCTAATTTTAGCTACAACAACAGCC
TTAATATCACTAATTAACTTATTATTCTACATACGAATTGCATACCTAAGCGCAATATTA
ACATCACCAACAACATCTACCTCCACAACAAAATGACGCCATCAAACA
>T_sanguinolentus_K17_
ATGACCAAAGCACTCATCACCACTAGCATCATCCTTGGAACAACAATAGTTACCACAAGC
CACCACTGACTCATAACATGAGTTGGACTAGAAATTAACATATTAGCTATTTTACCAATA
ATTTCAAAACCAAAAACAACCCGATCTACGGAGGCTACAACAAAGTACTTTCTAACACAA
GCTGTTGCATCAATTATACTGCTAATAGCAAGTACAACCAATGCCTGACAAACAGGCACA
TGAAGCATCACACAAATTGACAATGTGTATTCATCTACTATTATAACTCTAGCCCTGGCT
ACAAAAATAGGCGCCGCCCCATTTCACTTCTGACTCCCAGAAGTACTACAAGGAACCTCA
ATAACAACAGCCATAATTATTTCCTCATGACAAAAAATTGCACCCACAACATTAATATAC
ATGATCTCAAACAACACTAAAACACCCACCCTAATCCTTGTGGGTGTACTATCAATCCTA
GTCGGAGGACTAGGAGGCATTAATCAAACGCAAATACGAAAAATAATAGCCTACTCCTCA
ATTAGCAACACAGCATGAACCATCATAATAATAGCCATCTCACCAAACATCCCAGTATTT
AACATATTAATATACATCATCATAATTATCCCAACATTTATAATAATATCATCCACATCA
ACCAAGACACTACAAAACATCTCAACCATATGAACAACCTCCCCCATACTAACATACCTA
ATAACCCTACTTATATTATCCACCAGCAGCCTTCCCCCACTTACCGGATTTATACCAAAA
CTAGTCATACTAAACGAACTTATTAAGCAAGAACTTCTAATTTTAGCTACAACAACAGCC
TTAATATCACTAATTAACTTATTATTCTACATACGAATTGCATACCTAAGCGCAATATTA
ACATCACCAACAACATCTACCTCCACAACAAAATGACGCCATCAAACA
>Trapelus_sp_T108_
ATGACTAAAATACTAATCACAACCAGCATCATCTTAGGTACGACAATAGTCATTACAAGC
CACCATTGACTCATAGCATGAGTTGGACTAGAAATTAACATACTAGCTATTCTACCAGTA
ATTTCAAAACCAAAAACAACCCGATCTACAGAAGCTACAACAAAGTACTTTCTAACACAA
GCTGTCGCGTCCATTATACTGCTAATAGCAAGCACAACCAATGCCTGACAAACAGGCACA
TGAAGCAACACACAAATTGATAATATGTTCTCATCCACTATTATAATCCTCGCCCTAGCT
ACAAAAATAGGCGCCGCCCCATTTCACTTCTGATTCCCTGAAGTGCTACAAGGAACCTCA
ATAATAACAGCTATAATTATTTCCTCATGACAAAAAATTGCACCCACAACAATAATATAT
ATAATCTCAGATAACACTAAAACACTTATCCTCATTCCCGTAGGTGTACTATCAATACTA
GTCGGAGGACTAGGAGGCATTAATCAAACACAGATACGAAAAATAATAGCCTACTCCTCA
ATCAGCAACACGGGATGAACCGTCATAATAATAGCCATCTCACCAAATATTGCAATATTT
AATATACTATTATACATCATCATAATCATCCCAACATTTATAATAATGTCATCCACATCA
ACCAAAACACTACAAAATATGTCAACCATATGAACAACCGCCCCAATACTAACATACCTA
ATCACACTACTTATATTATCCATCAGCAGCCTTCCCCCACTACCCGGATTTATACCAAAA
CTAGTCATACTAAACGAACTTGTTAAGCAAGAACTTATAATTCTAGCCACAACAACAGCC
TTAATATCGCTAATTAATTTACTATTCTACATACGAATGGAATACCTAAGCGCAATATTA
ACATCACCAACAACATCCACTTCAACAATAAAATGACGCCAACAAGCC
>Trapelus_sp_T65
ATGACTAAAATACTAATCACAACCAGCATCATCTTAGGTACGACAATAGTCATTACAAGC
CACCATTGACTCATAGCATGAGTTGGACTAGAAATTAACATACTAGCTATTCTACCAGTA
ATTTCAAAACCAAAAACAACCCGATCTACAGAAGCTACAACAAAGTACTTTCTAACACAA
GCTGTCGCGTCCATTATACTGCTAATAGCAAGCACAACCAATGCCTGACAAACAGGCACA
TGAAGCACCACACAAATTGATAATATGTTCTCATCCACTATTATAATCCTCGCCCTAGCT
ACAAAAATAGGCGCCGCCCCATTTCACTTCTGATTCCCTGAAGTACTACAAGGAACCTCA
ATAATAACAGCTATAATTATTTCCTCATGACAAAAAATTGCACCCACAACAATAATATAT
ATAATCTCAGATAACACTAAAACACTTATCCTCATTCCCGTAGGTGTACTATCAATACTA
GTCGGAGGACTAGGAGGCATTAATCAAACACAGATACGAAAAATAATAGCCTACTCCTCA
ATCAGCAACACGGGATGAACCGTCATAATAATAGCCATCTCACCAAATATTGCAATATTT
AATATACTATTATACATCATCATAATCATCCCAACATTTATAATAATGTCATCCACATCA
AACCAAAAACTACAAAATATGTCAACCATATTAACAACCGCCCCAATACTAACATACCTT
ATCACACTACTTATATTATCCATCAGCAGCCTTCCCCCACTCACCGGATTTATACCAAAA
CTAGTCATACTAAACGAACTTGTTAAGCAAGAACTTATAATTCTAGCCACAACAACAGCC
TTAATATCGCTAATTAATTTACTATTCTACATACGAATTGCATACCTAAGCGCAATATTA
ACATCACCAACAACATCCACTTCAACAATAAAATGACGCCAACAAGCC
>Trapelus_sp_T64
ATGACTAAAATACTAGTCACAACCAGCATCATCTTAGGTACGACAATAGTCATTACAAGC
CACCATTGACTCATAGCATGAGTTGGACTAGAAATTAACATACTAGCTATTCTACCAGTA
ATTTCAAAACCAAAAACAACCCGATCTACAGAAGCTACAACAAAGTACTTTCTAACACAA
GCTGTCGCGTCCATTATACTGCTAATAGCAAGCACAACCAATGCCTGACAAACAGGCACA
TGAAGCACCACACAAATTGATAATATGTTCTCATCCACTATTATAATCCTCGCCCTAGCT
ACAAAAATAGGCGCCGCCCCATTTCACTTCTGATTCCCTGAAGTGCTACAAGGAACCTCA
ATAATAACAGCTATAATTATTTCCTCATGACAAAAAATTGCACCCACAACAATAATATAT
ATAATCTCAGATAACACTAAAACACTTATCCTCATTCCCGTAGGTGTACTATCAATACTA
GTCGGAGGACTAGGAGGCATTAATCAAACACAGATACGAAAAATAATAGCCTACTCCTCA
ATCAGCAACACGGGATGAACCGTCATAATAATAGCCATCTCACCAAATATTGCAATATTT
AATATACTATTATACATCATCATAATCATCCCAACATTTATAATAATGTCATCCACATTA
AACCAAAAACTACAAAATATGTCAACCATATGAACAACCGCCCCAATACTAACATACCTA
ATCACACTACTTATATTATCCATCAGCAGCCTTCCCCCACTCACCGGATTTATACCAAAA
CTAGTCATACTAAACGAACTTGTTAAGCAAGAACTTATAATTCTAGCCACAACAACAGCC
TTAATATCGCTAATTAATTTACTATTCTACATACGAATTGCATACCTAAGCGCAATATTA
ACATCACCAACAACATCCACTTCAACAATAAAATGACGCCAACAAGCC
>Trapelus_sp_T106_
ATGACTAAAATACTAGTCACAACCAGCATCATCTTAGGTACGACAATAGTCATTACAAGC
CACCATTGACTCATAGCATGAGTTGGACTAGAAATTAACATACTAGCTATTCTACCAGTA
ATTTCAAAACCAAAAACAACCCGATCTACAGAAGCTACAACAAAGTACTTTCTAACACAA
GCTGTCGCGTCCATTATACTGCTAATAGCAAGCACAACCAATGCCTGACAAACAGGCACA
TGAAGCATCACACAAATTGATAATATGTTCTCATCCACTATTATAATCCTCGCCCTAGCT
ACAAAAATAGGCGCCGCCCCATTTCACTTCTGATTCCCTGAAGTGCTACAAGGAACCTCA
ATAATAACAGCTATAATTATTTCCTCATGACAAAAAATTGCACCCACAACAATAATATAT
ATAATCTCAGATAACACTAAAACACTTATCCTCATTCCCGTAGGTGTACTATCAATACTA
GTCGGAGGACTAGGAGGCATTAATCAAACACAGATACGAAAAATAATAGCCTACTCCTCA
ATCAGCAACACGGGATGAACCGTCATAATAATAGCCATCTCACCAAATATTGCAATATTT
AATATACTATTATACATCATCATAATCATCCCAACATTTATAATAATGTCATCCACATCA
ACCAAAACACTACAAAATATGTCAACCATATGAACAACCGCCCCAATACTAACATACCTA
ATCACACTACTTATATTATCCATCAGCAGCCTTCCCCCACTCACCGGATTTATACCAAAA
CTAGTCATACTAAACGAACTTGTTAAGCAAGAACTTATAATTCTAGCCACAACAACAGCC
TTAATATCGCTAATTAATTTACTATTCTACATACGAATTGCATACCTAAGCGCAATATTA
ACATCACCAACAACATCCACTTCAACAATAAAATGACGCCAACAAGCC
>Trapelus_sp_T41_
ATGACTAAAATACTAATCACAACCAGCATCATCTTAGGTACGACAATAGTCATTACAAGC
CACCATTGACTCATAGCATGAGTTGGACTAGAAATTAACATACTAGCTATTCTACCAGTA
ATTTCAAAACCAAAAACAACCCGATCTACAGAAGCTACAACAAAGTACTTTCTAACACAA
GCTGTCGCGTCCATTATACTGCTAATAGCAAGCACAACCAATGCCTGACAAACAGGCACA
TGAAGCACCACACAAATTGATAATATGTTCTCATCCACTATTATAATCCTCGCCCTAGCT
ACAAAAATAGGCGCCGCCCCATTTCACTTCTGATTCCCTGAAGTGCTACAAGGAACCTCA
ATAATAACAGCTATAATTATTTCCTCATGACAAAAAATTGCACCCACAACAATAATATAT
ATAATCTCAGATAACACTAAAACACTTATCCTCATTCCCGTAGGTGTACTATCAATACTA
GTCGGAGGACTAGGAGGCATTAATCAAACACAGATACGAAAAATAATAGCCTACTCCTCA
ATCAGCAACACGGGATGAACCGTCATAATAATAGCCATCTCACCAAATATTGCAATATTT
AATATACTATTATACATCATCATAATCATCCCAACATTTATAATAATGTCATCCACATTA
AACAAAACACTACAAAATATGTCAACCATATTAACAACCGCCCCAATACTAACATACCTA
ATCACACTACTTATATTATCCATCAGCAGCCTTCCCCCACTCACCGGATTTATACCAAAA
CTAGTCATACTAAACGAACTTGTTAAGCAAGAACTTATAATTCTAGCCACAACAACAGCC
TTAATATCGCTAATTAATTTACTATTCTACATACGAATTGCATACCTAAGCGCAATATTA
ACATCACCAACAACATCCACTTCAACAATAAAATGACGCCAACAAGCC
>Trapelus_sp_T18
ATGACTAAAATACTAGTCACAACCAGCATCATCTTAGGTACGACAATAGTCATTACAAGC
CACCATTGACTCATAGCATGAGTTGGACTAGAAATTAACATACTAGCTATTCTACCAGTA
ATTTCAAAACCAAAAACAACCCGATCTACAGAAGCTACAACAAAGTACTTTCTAACACAA
GCTGTCGCGTCCATTATACTGCTAATAGCAAGCACAACCAATGCCTGACAAACAGGCACA
TGAAGCACCACACAAATTGATAATATGTTCTCATCCACTATTATAATCCTCGCCCTAGCT
ACAAAAATAGGCGCCGCCCCATTTCACTTCTGATTCCCTGAAGTGCTACAAGGAACCTCA
ATAATAACAGCTATAATTATTTCCTCATGACAAAAAATTGCACCCACAACAATAATATAT
ATAATCTCAGATAACACTAAAACACTTATCCTCATTCCCGTAGGTGTACTATCAATACTA
GTCGGAGGACTAGGAGGCATTAATCAAACACAGATACGAAAAATAATAGCCTACTCCTCA
ATCAGCAACACGGGATGAACCGTCATAATAATAGCCATCTCACCAAATATTGCAATATTT
AATATACTATTATACATCATCATAATCATCCCAACATTTATAATAATGTCATCCACATTA
AACCAAAAACTACAAAATATGTCAACCATATTAACAACCGCCCCAATACTAACATACCTA
ATCACACTACTTATATTATCCATCAGCAGCCTTCCCCCACTCACCGGATTTATACCAAAA
CTAGTCATACTAAACGAACTTGTTAAGCAAGAACTTATAATTCTAGCCACAACAACAGCC
TTAATATCGCTAATTAATTTACTATTCTACATACGAATTGCATACCTAAGCGCAATATTA
ACATCACCAACAACATCCACTTCAACAATAAAATGACGCCAACAAGCC
>T_agilis_Dayhook_353
ATGACTAAAATGCTAATCACAACCAGCATCATCCTAGGTACAACAATAGTCATCACAAGC
CATCATTGACTCATAGCATGAATCGGGCTAGAAATTAATATACTAGCTATTCTACCAATA
ATTTCAAAACCAAAAACAACTCGATCTACAGAAGCTACAACAAAGTACTTCTTAACACAA
GCTGTCGCATCAATTATACTGCTAATAGCAAGCACAACCAATGCCTGACAAACAGGCACA
TGAAGCATCACACAAATCAATAATGTGTACTCATACACTATTATAATCCTCGCCCTAGCT
ACAAAAATAGGCGCCGCCCCTTTTCACTTCTGATTCCCAGAAGTACTACAAGGAACCTCA
ATAATAACAGCCATAATTATTTCCTCATGACAAAAAATTGCACCCACAACAATAATGTAC
ATGATCTCAAACAACACTACAGCACCAATCCTCATCCCCGTAGGTGTACTATCCATACTA
ATCGGAGGAATAGGAGGCATTAATCAAACACAAATACGAAAAATAATAGCCTACTCCTCA
ATTAGCAACACAGGATGAACCGTAATAATAATAGCTATCTCACCAAACATCGCAATATTT
AATATACTATTATATATCATCATAATTATCCCAACATTTATAATAATGTCATCCACATCA
ACCAAAACACTACAAAACATCTCAACCATATGAACAACCTCCCCAATACTAACATACCTA
ATTACCCTACTTATATTATCCACCAGCAGCCTTCCCCCGCTCACCGGATTTATACCAAAA
CTAGTCATGCTAAACGAACTTGTAAAGCAAGAACTTATAATTCTGGCCACAACAACAGCC
TTAATATCACTAATTAATCTACTATTTTACATACGAATTGCTTACCTAAGCGCAATATTA
ACATCACCAACAACATCCACTTCCACAATAAAATGACGCCAACAAGCC
>T_agilis_Sarakhs_898
GTGACCAAAGTACTCATCACCACCAGCATCATCCTAGGAACAACAATAGTTACCACAAGC
CACCACTGACTCATAACATGAGTTGGACTAGAAATTAACATATTAGCTATTTTACCAATA
ATTTCAAAGCCAAAAACAACCCGATCTGCGGAAGCTACAACAAAGTACTTCTTAACACAA
GCTGTTGCATCAATTATACTGCTAATAGCAAGCACAACCAATGCCTGACAAACAGGCACA
TGAAGCATCACACAAATTGACAATGTATATTCATCTACTATTATAACTCTAGCCCTGGCT
ACAAAAATAGGCGCCGCCCCATTTCACTTCTGACTCCCAGAAGTGCTACAAGGAACCTCA
ATAACAACAGCCATAATTATTTCCTCATGACAAAAAATTGCCCCCACAACATTAATATAC
ATGATCTCAAACAACACTAAAACACCCACCCTAATCCTTGTGGGTGTACTATCAATCCTA
GTCGGAGGACTAGGAGGCATTAATCAAACGCAAATACGAAAAATAATAGCCTACTCCTCA
ATTAGCAACACAGGATGAACCATCATAATAATAGCTATCTCACCAAACATCGCAGTATTT
AACATATTAATATACATCATCATAATTATTCCAACATTTATAATAATATCATCCACATCA
ACCAAGACACTACAAAACATCTCAACCATATGAACAACCTCCCCCATACTAACATACCTA
ATAACCCTACTTATATTATCCACCAGCAGCCTTCCCCCACTTACCGGATTTATACCAAAA
CTAATCATACTAAACGAACTTATTAAGCAAGAACTTCTAATTTTAGCTACAACAACAGCC
TTAATATCACTAATTAACTTACTATTCTACATACGAATTGCATACCTGAGCGCAATATTA
ACATCACCACCAACATCTACCTCCACAACAAAATGACGCCATCAAACA
>T_agilis_Gonbad_1022
GTGACCAAAGTACTCATCACCACCAGCATCATCCTAGGAACAACAATAGTTACCACAAGC
CACCACTGACTCATAACATGAGTTGGACTAGAAATTAACATATTAGCTATTTTACCAATA
ATTTCAAAGCCAAAAACAACCCGATCTACGGAAGCTACAACAAAGTACTTCTTAACACAA
GCTATTGCATCAATCATACTGCTAATAGCAAGCACAACCAATGCCTGACAAACAGGCACA
TGAAGCATCACACAAATTGACAATGTATATTCATCTACTATTATAACTCTAGCCCTCGCT
ACAAAAATAGGCGCCGCCCCATTTCACTTCTGACTCCCAGAAGTGCTACAAGGAACCTCA
ATAACAACAGCCATAATTATTTCCTCATGACAAAAAATTGCCCCCACAACATTAATATAC
ATAATCTCAAACAACACTAAAACACCCACCCTAATCCTTGTGGGTGTACTATCAATCCTA
GTCGGAGGACTAGGAGGCATTAATCAAACGCAAGTACGAAAAATAATAGCCTACTCCTCA
ATTAGCAACACAGGATGAACCATCATAATAATAGCTATCTCACCAAACATCGCAGTATTT
AACATATTAATATACATCATCATAATTATCCCAACATTTATAATAATATCATCCACATCA
ACCAAGACACTACAAAACATCTCAACCATATGAACAACCTCCCCCATACTAACATACCTA
ATAACCCTACTTATATTATCCACCAGCAGCCTCCCCCCGCTTACCGGATTTATACCAAAA
CTAATCATACTAAACGAACTTATTAAGCAAGAACTTCTAATTTTAGCTACAACAACAGCC
TTAATATCACTAATCAACTTACTATTCTACATACGAATTGCATACCTGAGCGCAATATTA
ACATCACCAACAACATCTACCTCCACCAACAAATGACGGCTCCGGGCA
>T_agilis_Genave_1162
ATGACTAAAACACTAATCACAACCAGCATCATCTTAGGTACGACAATAGTCATCACAAGC
CACCATTGACTCATAGCATGAGTTGGACTAGAAATTAACATACTAGCTATTCTACCAGTA
ATTTCAAAACCAAAAACAACCCGATCTACAGAGGCTACAACAAAGTACTTCTTAACACAA
GCTGTCGCGTCCATTATACTGCTAATAGCAAGCACAACCAATGCCTGACAAACAGGCACA
TGAAGCATCACACAAATCGATAATATGTTCTCATCCACTATTATAATCCTCGCCCTAGCT
ACAAAAATAGGCGCCGCCCCATTTCACTTCTGATTCCCTGAAGTGCTACAAGGAACCTCA
ATAATAACAGCTATAATTATTTCCTCATGACAAAAAATTGCACCCACAACAATAATATAT
ATAATCTCAGATAACACTAAAACACTTATCCTCATTCCCGTAGGTGTACTATCAATACTA
GTCGGAGGACTAGGAGGCATTAATCAAACACAGATACGAAAAATAATAGCCTACTCCTCA
ATCAGCAACACGGGATGAACCGTCATAATAATAGCCATCTCACCAAAATTTGCAATATTT
AATATACTATTATACATCATCATAATCATCCCAACATTTATAATAATGTCATCCACATCA
ACCAAAACACTACAAAATATGTCAACCATATGAACAACCGCCCCAATACTAACATACCTA
ATCACACTACTTATATTATCCATCAGCGGCCTTCCCCCACTCACCGGATTTATACCAAAA
CTAGTCATGCTAAACGAACTTGTTAAGCAAGAACTTATAATTCTAGCCACAACAACAGCC
TTAATATCGCTAATTAATTTACTATTCTACATACGAATTGCATACCTAGGCGCAATATTA
ACATCACCAACAACATCCACTTCAACAATAAAATGACGCCAACAAGCC
>T_agilis_Maranjab877
ATGACCAAAGCATTAATAACTACCAGTATCATCCTGGGGACAACAATAGTTATTACAAGC
CATCACTGACTCATGGCATGAGTCGGATTAGAAATTAACATATTAGCCATCCTACCAATA
ATTTCAAAACCAAAAACAACCCGATCTACAGAAGCCACAACAAAATACTTTTTAACACAA
ACTGTTGCATCAATTATGCTACTAATAGCAAGCACAACCAATGCTTGACAAACAGGCACA
TGAAATATTACACAAATTAATAACATATACTCATCAACTATTATAATCCTGGCCCTAGCC
ACAAAAATAGGCGCCGCCCCATTTCACTTCTGATTTCCAGAAGTACTACAAGGATCCTCA
ACAACAACAGCAATAATTATTTCCTCCTGACAAAAAATTGCACCCACAGCAATAATATAT
ATAATCTCAAACAACCCCCAAACAACTATTCTCACCCTTGTTGGTTTACTATCAATACTG
GTTGGAGGAATAGGAGGTATTAATCAAACACAAATACGAAAAATAATAGCCTACTCCTCA
ATCAGCAACACCGGATGAACCACCATAATAATAGCCATCGCACCAAATATCGCAATATTC
AACATACTAATCTATATTATTATAATCATTCCAACATTCATAATAATATCATCCACATCA
ACCAAAACACTACAAAACATATCAACCATATGAACGACCTCCCCAATACTAACGTACCTA
ATAACCCTACTTATGTTGTCCACCAGCAGCCTCCCACCCCTCACTGGGTTTATACCAAAA
TTAATTATACTAAATGAACTTATTAAGCAAGAACTTCCAATCCTTGCCATAACAACAGCC
TTGCTGTCATTAATTAACCTACTATTTTATATACGAATCGCATACCTGAGCGCAATACTA
ACACCACCAACAACATCCGCCTCCATAATAAAATGACGGCAACAAACC
>T_agilis_Maranjab_878
ATGACCAAAGCATTAATAACTACCAGTATCATCCTGGGGACAACAATAGTTATTACAAGC
CATCACTGACTCATGGCATGAGTCGGATTAGAAATTAACATATTAGCCATCCTACCAATA
ATTTCAAAACCAAAAACAACCCGATCTACAGAAGCCACAACAAAATACTTTTTAACACAA
ACTGTTGCATCAATTATGCTACTAATAGCAAGCACAACCAATGCTTGACAAACAGGCACA
TGAAATATTACACAAATTAATAACATATACTCATCAACTATTATAATCCTGGCCCTAGCC
ACAAAAATAGGCGCCGCCCCATTTCACTTCTGATTTCCAGAAGTACTACAAGGATCCTCA
ACAACAACAGCAATAATTATTTCCTCCTGACAAAAAATTGCACCCACAGCAATAATATAT
ATAATCTCAAACAACCCCCAAACAACTATTCTCACCCTTGTTGGTTTACTATCAATACTG
GTTGGAGGAATAGGAGGTATTAATCAAACACAAATACGAAAAATAATAGCCTACTCCTCA
ATCAGCAACACCGGATGAACCACCATAATAATAGCCATCGCACCAAATATCGCAATATTC
AACATACTAATCTATATTATTATAATCATTCCAACATTCATAATAATATCATCCACATCA
ACCAAAACACTACAAAACATATCAACCATATGAACGACCTCCCCAATACTAACGTACCTA
ATAACCCTACTTATGTTGTCCACCAGCAGCCTCCCACACCTCACTGGGTTTATACCAAAA
TTAATTATACTAAATGAACTTATTAAGCAAGAACTTCCAATCCTTGCCATAACAACAGCC
TTGCTGTCATTAATTAACCTACTATTTTATATACGAATCGCATACCTGAGCGCAATACTA
ACACCACCAACAACATCCGCCTCCATAATAAAATGACGGCAACAAACC
>T_agilis_Maranjab1
ATGACCAAAGCATTAATAACTACCAGTATCATCCTGGGGACAGCAATAGTCATTACAAGC
CATCACTGACTCATGGCATGAGTCGGATTAGAAATTAACATATTAGCCATCCTACCAATA
ATTTCAAAACCAAAAACAACCCGATCTACAGAAGCCACAACAAAATACTTTTTAACACAA
ACTGTTGCATCAATTATGCTACTAATAGCAAGCACAACCAATGCTTGACAAACAGGCACA
TGAAATATTACACAAATTAATAACATATACTCATCAACTATTATAATCCTGGCCCTAGCC
ACAAAAATAGGCGCCGCCCCATTTCACTTCTGATTTCCAGAAGTACTACAAGGATCCTCA
ACAACAACAGCAATAATTATTTCCTCCTGACAAAAAATTGCACCCACAGCAATAATATAT
ATAATCTCAAACAACCCCCAAACAACTATTCTCACCCTTGTTGGTTTACTATCAATACTG
GTCGGAGGAATAGGAGGTATTAATCAAACACAAATACGAAAAATAATAGCCTACTCCTCA
ATCAGCAACACCGGATGAACCACCATAATAATAGCCATCGCACCAAATATCGCAATATTC
AACATACTAATCTATATTATTATAATCATTCCAACATTCATAATAATATCATCCACATCA
ACCAAAACACTACAAAACATATCAACCATATGAACGACCTCCCCAATACTAACGTACCTA
ATAACCCTACTTATGTTGTCCACCAGCAGCCTCCCACCCCTCACTGGGTTTATACCAAAA
TTAATTATACTAAATGAACTTATTAAGCAAGAACTTCCAATCCTTGCCATAACAACAGCC
TTGCTGTCATTAATTAACCTACTATTTTATATACGAATCGCATACCTGAGCGCAATACTA
ACACCACCAACAACATCCGCCTCCATAATAAAATGACGGCAACAAACC
>T_agilis_GN616
ATGACCAAAGCACTAGTAACTATCAGCATCTTCCTAGGGACGATAATAGTTATTACAAGC
CACCACTGACTCATAGCATGAGTAGAGCTAGAAATTAACATACTAGCTATTCTTCCAATA
ATTTCAAAACCAAAAACAACCCGATCTACAGAAGCTACAACAAAGTACTTCTTAACACAA
GCTGTCGCGTCCATTATACTGCTAATAGCAAGCACAACCAATGCCTGACAAACAGGCACA
TGAAGCACCACACAAATTGATAATATGTTCTCATCCACTATTATAATCCTCGCCCTAGCT
ACAAAAATAGGCGCCGCCCCATTTCACTTCTGATTCCCTGAAGTGCTACAAGGAACCTCA
ATAATAACAGCTATAATTATTTCCTCATGACAAAAAATTGCACCCACAACAATAATATAT
ATAATCTCAGATAACACTAAAACACTTATCCTCATTCCCGTAGGTGTACTATCAATACTA
GTCGGAGGACTAGGAGGCATTAATCAAACACAGATACGAAAAATAATAGCCTACTCCTCA
ATCAGCAACACGGGATGAACCGTCATAATAATAGCCATCTCACCAAATATTGCAATATTT
AATATACTATTATACATCATCATAATCATCCCAACATTTATAATAATGTCATCCACATCA
ACCAAAACACTACAAAATATGTCAACCATATGAACAACCGCCCCAATACTAACATACCTA
ATCACACTACTTATATTATCCATCAGCAGCCTTCCACCCATCACCGGATTAATACCAAAA
CTAGTCATACTAAACGAACTTGTTAAGCAAGAACTTATAATTCTAGCCACAAAAACAGCC
TTAATATCGTTAATTAACCTACTATTCTACATACGAATTGCATACCTAAGCGCAATATTA
ACATCACCAACAACATCCACTTCAACAATAAAATGACGCCAACAAGCC
>T_agilis_GN617
ATGACCAAAGCACTAGTAACTATCAGCATCTTCCTAGGGACGATAATAGTTATTACAAGC
CACCACTGACTCATAGCATGAGTAGAGCTAGAAATTAACATACTAGCTATTCTTCCAATA
ATTTCAAAACCAAAAACAACCCGATCTACAGAAGCTACAACAAAGTACTTCTTAACACAA
GCTGTCGCGTCCATTATACTGCTAATAGCAAGCACAACCAATGCCTGACAAACAGGCACA
TGAAGCACCACACAAATTGATAATATGTTCTCATCCACTATTATAATCCTCGCCCTAGCT
ACAAAAATAGGCGCCGCCCCATTTCACTTCTGATTCCCTGAAGTGCTACAAGGAACCTCA
ATAATAACAGCTATAATTATTTCCTCATGACAAAAAATTGCACCCACAACAATAATATAT
ATAATCTCAGATAACACTAAAACACTTATCCTCATTCCCGTAGGTGTACTATCAATACTA
GTCGGAGGACTAGGAGGCATTAATCAAACACAGATACGAAAAATAATAGCCTACTCCTCA
ATCAGCAACACGGGATGAACCGTCATAATAATAGCCATCTCACCAAATATTGCAATATTT
AATATACTATTATACATCATCATAATCATCCCAACATTTATAATAATGTCATCCACATCA
ACCAAAACACTACAAAATATGTCAACCATATGAACAACCGCCCCAATACTAACATACCTA
ATCACACTACTTATATTATCCATCAGCAGCCTTCCACCCATCACCGGATTAATACCAAAA
CTAGTCATACTAAACGAACTTGTTAAGCAAGAACTTATAATTCTAGCCACAAAAACAGCC
TTAATATCGTTAATTAACCTACTATTCTACATACGAATTGCATACCTAAGCGCAATATTA
ACATCACCAACAACATCCACTTCAACAATAAAATGACGCCAACAAGCC
>T_agilis_02_250 
ATGACCAAAGCACTAGTAACTACCAGCATCATCCTAGGGACGATAATAGTTATTACAAGC
CACCACTGACTCATAGCATGAGTCGGGCTAGAAATTAACATATTAGCCATCCTTCCAATA
ATTTCAAAACCAAAAACAATTCGGTCTACAGAGGCCACAACAAAATACTTTCTAACACAA
ACCGTTGCATCAATTATACTACTAATAGCAAGCACAACCAATGCTTGACAAACAGGCACA
TGAAATATTACACAAATTGATAATATGTACTCATCAACTATTATAATCCTAGCCCTAGCC
ACAAAAATAGGTGCCTCCCCCTTTCACTTCTGATTTCCAGAAGTACTACAAGGATCTTCA
ACAACAACAGCAATAATTATTTCCTCCTGGCAAAAAATCGCACCTACAACAATAATATAC
ATAGTCTCAAACAACCCTCAAACAACTATTCTTATTCTTATTGGTCTGTTATCAATACTG
GTTGGAGGAATAGGGGGTATTAATCAAACACAAATACGAAAAATAATAGCCTACTCCTCA
ATCAGCAACACTGGATGAACCATCATAATAATAGCCCTCTCACCAAATATCGCAATATTC
AACATGCTAATTTATATTATTATAATTATTCCAACATTCATAATAATATCCTCAACATCA
ACCAAGACACTACAAAACATCTCAACCATATGAACAAACTCCCCCATACTAACATATCTA
ATAACCTTACTTATGTTGTCCACCAGCAGCCTTCCCCCCCTCACTGGGTTTATACCAAAA
TTAATCATACTAAACGAACTTATCAAGCAAGAACTTCCAATCCTTGCCACAACAACAGCC
TTACTATCATTAATTAACCTGCTGTTTTATATACGAATCGCATACCTGAGCGCAATGCTA
ACACCACCAACAACATCCGCTTCCATAATAAAATGACGGCAGCAAACC
>T_agilis_02_259_
ATGACCAAAGCACTAGTAACTACCAGCATCATCCTAGGGACGATAATAGTTATTACAAGC
CACCACTGACTCATAGCATGAGTCGGGCTAGAAATTAACATATTAGCCATCCTTCCAATA
ATTTCAAAACCAAAAACAATTCGGTCTACAGAGGCCACAACAAAATACTTTCTAACACAA
ACCATTGCATCAATTATACTACTAATAGCAAGCACAACCAATGCTTGACAAACAGGCACA
TGAAATATTACACAAATTGATAATATGTACTCATCAACTATTATAATCCTAGCCCTAGCC
ACAAAAATAGGTGCCTCCCCATTTCACTTCTGATTTCCAGAAGTACTACAAGGATCTTCA
ACAACAACAGCAATAATTATTTCCTCCTGACAAAAAATCGCACCTACAACAATAATATAC
ATAGTCTCAAACAACCCTCAAACAACTATTCTTATTCTTATTGGTCTGTTATCAATACTG
GTTGGAGGAATAGGGGGTATTAATCAAACACAGATACGAAAAATAATAGCCTACTCCTCA
ATCAGCAACACTGGATGAACCATCATAATAATAGCCCTCTCACCAAATATCGCAATATTC
AACATGCTAATTTATATTATTATAATTATTCCAACATTCATAATAATATCCTCAACATCA
ACCAAGACACTACAAAACATCTCAACCATATGAACAAACTCCCCCATACTAACATATCTT
ATAACCTTGCTTATGCTGTCCACCAGCAGCCTTCCCCCCCTCACTGGGTTTATACCAAAA
TTAATCATACTAAACGAACTTATCAAGCAAGAACTTCCAATCCTTGCCACAACAACAGCC
TTACTATCATTAATTAACCTGCTGTTTTACATACGAATCGCATACCTGAGCGCAATGTTA
ACACCACCAACAACATCCGCTTCCATAATAAAATGACGGCAGCAAACC
>T_agilis_ERP349_
ATGACCAAAGCACTAGTAACTACCAGCATCATCCTAGGGACGATAATAGTTATTACAAGC
CACCACTGACTCATAGCATGAGTCGGGCTAGAAATTAACATATTAGCCATCCTTCCAATA
ATTTCAAAAACAAAAACAATTCGGTCTACAGAGGGCAAAAAAAAATACTTTCTAACACAA
ACCGTTGCCTCAATTATACTAATAATAGCAAGCCCAACCAATGCTTGACAAACAGGCACA
TGAAATATTACACAAATTGATAATATGTACTCATCAACTATTATAATCCTAGCCCTAGCC
ACAAAAATAGGTGCCTCCCCCTTTCACTTCTGATTTCCAGAAGTACTACAAGGATCTTCA
ACAACAACAGCAATAATTATTTCCTCCTGGCAAAAAATCGCACCTACAACAATAATATAC
ATAGTCTCAAACAACCCTCAAACAACTATTCTTATTCTTATTGGTCTGTTATCAATACTG
GTTGGAGGAATAGGGGGTATTAATCAAACACAAATACGAAAAATAATAGCCTACTCCTCA
ATCAGCAACACTGGATGAACCATCATAATAATAGCCCTCTCACCAAATATCGCAATATTC
AACATGCTAATTTATATTATTATAATTATTCCAACATTCATAATAATATCCTCAACATCA
ACCAAGACACTACAAAACATCTCAACCATATTAACAAACTCCCCCATACTAACATATCTT
ATAACCTTACTTATGTTGTCCACCAGCAGCCTTCCCCCCCTCACTGGGTTTATACCAAAA
TTAATCATACTAAACGAACTTATCAAGCAAGAACTTCCAATCCTTGCCACAACAACAGCC
TTACTATCATTAATTAACCTGCTGTTTTATATACGAATCGCATACCTGAGCGCAATGTTA
ACACCACCAACAACATCCGCTTCCATAATAAAATGACGGCAGCAAACC
>T_agilis_smp63_
ATGACTAAAGAGCTAGTCACTACCAGCATCATCCTAGGTACAACAATAGTCATTACAAGC
CATCATTGACTCATAGCCTGAGTTGGGCTAGAAATTAACATACTAGCTATTCTACCAATA
ATTTCAAAACCAAAAACAACCCGATCTACAGAAGCTACAACAAAGTACTTTCTAACACAA
GCTGTCGCATCAATTATACTGCTAATAGCAAGCACAACCAATGCCTGACAAACAGGCACA
TGAAACATCACACAAATCAATAATGTGTACTCATCCACTATTATAATCCTCGCCCTAGCT
ACAAAGATAGGCGCCGCTCCATTTCACTTCTGATTCCCAGAAGTACTACAAGGAACCTCA
ATAATAACAGCCATAATTATTTCCTCATGACAAAAAATTGCACCCACAACAATAATGTAC
ATGATCTCAGACAACACTACAGCACAAATCCTCATCCCCGTAGGTGTACTATCAATACTA
GTCGGAGGAATAGGAGGCATTAATCAAACACAAATACGAAAAATAATAGCCTACTCCTCA
ATTAGCAACACGGGATGAACCGTCATAATAATAGCTATCTCGCCAAATATCGCAATATTT
AATATACTATTATACATCATCATAATTATCCCAACATTTATTATAATGTCATCCACATCA
ACCAAGACACTACAAAACATCTCAACCATATGAACAAACTCCCCAATACTAACATACCTG
ATTACCCTACTTATATTATCCACCAGCAGCCTTCCCCCGCTCACCGGATTTATACCAAAA
CTAGTCATGCTAAACGAACTTGTCAAGCAAGAACTTATAATTCTGGCCACAACAACAGCC
TTAATATCACTAATTAATCTACTATTTTACATACGAATTGCTTACCTAAGCGCAATATTA
ACATCACCAACAACATCCACTTCCACAATAAAATGACGCCAACAAGCC
>T_agilis_ERP60_
ATGACTAAAGAGCTAGTCACTACCAGCATCATCCTAGGTACAACAATAGTCATTACAAGC
CATCATTGACTCATAGCCTGAGTTGGGCTAGAAATTAACATACTAGCTATTCTACCAATA
ATTTCAAAACCAAAAACAACCCGATCTACAGAAGCTACAACAAAGTACTTTCTAACACAA
GCTGTCGCATCAATTATACTGCTAATAACAAGCACAACCAATGCCTGACAAACAGGCACA
TGAAACATCACACAAATCAATAATGTGTACTCATCCACTATTATAATCCTCGCCCTAGCT
ACAAAGATAGGCGCCGCTCCATTTCACTTCTGATTCCCAGAAGTACTACAAGGAACCTCA
ATAATAACAGCCATAATTATTTCCTCATGACAAAAAATTGCACCCACAACAATAATGTAC
ATGATCTCAGACAACACTACAGCACAAATCCTCATCCCCGTAGGTGTACTATCAATACTA
GTCGGAGGAATAGGAGGCATTAATCAAACACAAATACGAAAAATAATAGCCTACTCCTCA
ATTAGCAACACGGGATGAACCGTCATAATAATAGCTATCTCGCCAAATATCGCAATATTT
AATATACTATTATACATCATCATAATTATCCCAACATTTATTATAATGTCATCCACATCA
ACCAAGACACTACAAAACATCTCAACCATATGAACAACCTCCCCAATACTAACATACCTG
ATTACCCTACTTATATTATCCACCAGCAGCCTTCCCCCGCTCACCGGATTTATACCAAAA
CTAGTCATGCTAAACGAACTTGTCAAGCAAGAACTTATAATTCTGGCCACAACAACAGCC
TTAATATCACTAATTAATCTACTATTTTACATACGAATTGCTTACCTAAGCGCAATATTA
ACATCACCAACAACATCCACTTCCACAATAAAATGACGCCAACAAGCC
>T_agilis_ERP37_
ATGACTAAAGAGCTAGTCACTACCAGCATCATCCTAGGTACAACAATAGTCATTACAAGC
CATCATTGACTCATAGCATGAGTCGGGCTAGAAATTAATATACTAGCTATTCTACCAATA
ATTTCAAAACCAAAAACAACTCGATCTACAGAAGCTACAACAAAGTACTTTCTAACACAA
GCTGTCGCATCAATTATACTGCTAATAGCAAGCACAACCAATGCCTGACAAACAGGCACA
TGAAGCATCACACAAATCAATAATGTGTACTCATCCACTATTATAATCCTCGCCCTAGCT
ACAAAAATAGGCGCCGCCCCTTTTCACTTCTGATTCCCAGAAGTACTACAAGGAACCTCA
ATAATAACAGCCATAATTATTTCCTCATGACAAAAAATTGCACCCACAACAATAATGTAC
ATGATCTCAAACAACACTACAGCACCAATCCTCATCCCCGTAGGTGTACTATCAATACTA
ATCGGAGGAATAGGAGGCATTAATCAAACACAAATACGAAAAATAATAGCCTACTCCTCA
ATTAGCAACACAGGATGAACCGTAATAATAATAGCTATCTCACCAAACATCGCAATATTT
AATATACTATTATATATCATCATAATTATCCCAACATTTATAATAATGTCATCCACATCA
ACCAAGACACTACAAAACATCTCAACCATATGAACAACCTCCCCAATACTAACATACCTA
ATTACCCTACTTATATTATCCACCAGCAGCCTTCCCCCGCTCACCGGATTTATACCAAAA
CTAGTCATGCTAAACGAACTTGTAAAGCAAGAACTTATAATTCTGGCCACAACAACAGCC
TTAATATCACTAATTAATCTACTATTTTACATACGAATTGCTTACCTAAGCGCGATATTA
ACATCACCAACAACATCCACTTCCACAATAAAATGACGCCAACAAGCC
>T_agilis_ERP23
ATGACTAAAGAGCTAGTCACTACCAGCATCATCCTAGGTACAACAATAGTCATTACAAGC
CATCATTGACTCATAGCATGAGTCGGGCTAGAAATTAATATACTAGCTATTCTACCAATA
ATTTCAAAACCAAAAACAACTCGATCTACAGAAGCTACAACAAAGTACTTTCTAACACAA
GCTGTCGCATCAATTATACTGCTAATAGCAAGCACAACCAATGCCTGACAAACAGGCACA
TGAAGCATCACACAAATCAATAATGTGTACTCATCCACTATTATAATCCTCGCCCTAGCT
ACAAAAATAGGCGCCGCCCCTTTTCACTTCTGATTCCCAGAAGTACTACAAGGAACCTCA
ATAATAACAGCCATAATTATTTCCTCATGACAAAAAATTGCACCCACAACAATAATGTAC
ATGATCTCAAACAACACTACAGCACCAATCCTCATCCCCGTAGGTGTACTATCAATACTA
ATCGGAGGAATAGGAGGCATTAATCAAACACAAATACGAAAAATAATAGCCTACTCCTCA
ATTAGCAACACAGGATGAACCGTAATAATAATAGCTATCTCACCAAACATCGCAATATTT
AATATACTATTATATATCATCATAATTATCCCAACATTTATAATAATGTCATCCACATCA
ACCAAGACACTACAAAACATCTCAACCATATGAACAACCTCCCCAATACTAACATACCTA
ATTACCCTACTTATATTATCCACCAGCAGCCTTCCCCCGCTCACCGGATTTATACCAAAA
CTAGTCATGCTAAACGAACTTGTAAAGCAAGAACTTATAATTCTGGCCACAACAACAGCC
TTAATATCACTAATTAATCTACTATTTTACATACGAATTGCTTACCTAAGCGCGATATTA
ACATCACCAACAACATCCACTTCCACAATAAAATGACGCCAACAAGCC
>T_agilis_ERP78_
ATGACTAAAGAGCTAGTCACTACCAGCATCATCCTAGGTACAACAATAGTCATTACAAGC
CATCATTGACTCATAGCCTGAGTTGGGCTAGAAATTAACATACTAGCTATTCTACCAATA
ATTTCAAAACCAAAAACAACCCGATCTACAGAAGCTACAACAAAGTACTTTCTAACACAA
GCTGTCCCATCAATTATACTGGTAATAACAAGCACAACCAATGCCTGACAAACAGGCACA
TGAAACATCACACAAATCAATAATGTGTACTCATCCACTATTATAATCCTCGCCCTAGCT
ACAAAAATAGGCGCCGCTCCATTTCACTTCTGATTCCCAGAAGTACTACAAGGAACCTCA
ATAATAACAGCCATAATTATTTCCTCATGACAAAAAATTGCACCCACAACAATAATGTAC
ATGATCTCAGACAACACTACAGCACAAATCCTCATCCCCGTAGGTGTACTATCAATACTA
GTCGGAGGAATAGGAGGCATTAATCAAACACAAATACGAAAAATAATAGCCTACTCCTCA
ATTAGCAACACGGGATGAACCGTTATAATAATAGCTATCTCGCCAAATATCGCAATATTT
AATATACTATTATACATCATCATAATTATCCCAACATTTATAATAATGTCATCCACATCA
ACCAAGACACTACAAAACATCTCAACCATATGAACAAACTCCCCAATACTAACATACCTT
ATTACCCTACTTATATTATCCACCAGCAGCCTTCCCCCGCTCACCGGATTTATACCAAAA
CTAGTCATGCTAAACGAACTTGTCAAGCAAGAACTTATAATTCTGGCCACAACAACAGCC
TTAATATCACTAATTAATCTACTATTTTACATACGAATTGCTTACCTAAGCGCAATATTA
ACATCACCAACAACATCCACTTCCACAATAAAATGACGCCAACAAGCC
>T_agilis_02_229
ATGACCAAAGCACTAGTAACTACCAGCATCATCCTAGGGACGATAATAGTTATTACAAGC
CACCACTGACTCATAGCATGAGTCGGGCTAGAAATTAACATATTAGCCATCCTTCCAATA
ATTTCAAAACCAAAAACAATTCGGTCTACAGAGGCCACAACAAAATACTTTCTAACACAA
ACCGTTGCATCAATTATACTACTAATAGCAAGCACAACCAATGCTTGACAAACAGGCCCA
TGAAATATTACACAAATTGATAATATGTACTCATCAACTATTATAATCCTAGCCCTAGCC
ACAAAAATAGGTGCCTCCCCATTTCACTTCTGATTTCCAGAAGTACTACAAGGATCTTCA
ACAACAACAGCAATAATTATTTCCTCCTGACAAAAAATCGCACCTACAACAATAATATAC
ATAGTCTCAAACAACCCTCAAACAACTATTCTTATTCTTATTGGTCTGTTATCAATACTG
GTTGGAGGAATAGGGGGTATTAATCAAACACAGATACGAAAAATAATAGCCTACTCCTCA
ATCAGCAACACTGGATGAACCATCATAATAATAGCCCTCTCACCAAATATCGCAATATTC
AACATGCTAATTTATATTATTATAATTATTCCAACATTCATAATAATATCCTCAACATCA
ACCAAGACACTACAAAACATCTCAACCATATGAACAAACTCCCCCATACTAACATATCTT
ATAACCTTACTTATGTTGTCCACCAGCAGCCTTCCCCCCCTCACTGGGTTTATACCAAAA
TTAATCATACTAAACGAACTTATCAAGCAAGAACTTCCAATCCTTGCCACAACAACAGCC
TTACTATCATTAATTAACCTGCTGTTTTACATACGAATCGCATACCTGAGCGCAATGTTA
ACACCACCAACAACATCCGCTTCCATAATAAAATGACGGCAGCAAACC
>T_agilis_02_228
ATGACCAAAGCACTAGTAACTACCAGCATCATCCTAGGGACGATAATAGTTATTACAAGC
CACCACTGACTCATAGCATGAGTCGGGCTAGAAATTAACATATTAGCCATCCTTCCAATA
ATTTCAAAACCAAAAACAATTCGGTCTACAGAGGCCACAACAAAATACTTTCTAACACAA
ACCGTTGCATCAATTATACTACTAATAGCAAGCACAACCAATGCTTGACAAACAGGCACA
TGAAATATTACACAAATTGATAATATGTACTCATCAACTATTATAATCCTAGCCCTAGCC
ACAAAAATAGGTGCCTCCCCATTTCACTTCTGATTTCCAGAAGTACTACAAGGATCTTCA
ACAACAACAGCAATAATTATTTCCTCCTGACAAAAAATCGCACCTACAACAATAATATAC
ATAGTCTCAAACAACCCTCAAACAACTATTCTTATTCTTATTGGTCTGTTATCAATACTG
GTTGGAGGAATAGGGGGTATTAATCAAACACAGATACGAAAAATAATAGCCTACTCCTCA
ATCAGCAACACTGGATGAACCATCATAATAATAGCCCTCTCACCAAATATCGCAATATTC
AACATGCTAATTTATATTATTATAATTATTCCAACATTCATAATAATATCCTCAACATCA
ACCAAGACACTACAAAACATCTCAACCATATGAACAAACTCCCCCATACTAACATATCTT
ATAACCTTACTTATGTTGTCCACCAGCAGCCTTCCCCCCCTCACTGGGTTTATACCAAAA
TTAATCATACTAAACGAACTTATCAAGCAAGAACTTCCAATCCTTGCCACAACAACAGCC
TTACTATCATTAATTAACCTGCTGTTTTATATACGAATCGCATACCTGAGCGCAATGTTA
ACACCACCAACAACATCCGCTTCCATAATAAAATGACGGCAGCAAACC
>T_agilis_02_32
ATGACCAAAGCACTAGTAACTACCAGCATCATCCTAAGTACAACAATAGTCATTACAAGC
CATCATTGACTCATAGCATGAGTCGGACTAGAAATTAACATACTAGCTATTCTACCAATA
ATTTCAAAACCAAAAACAACTCGATCTACAGAAGCTACAACAAAGTACTTTCTAACACAA
GCTGTCGCATCAATTATACTGCTAATAGCAAGCACAACCAATGCCTGACAAACAGGCACA
TGAAGCATTCAACAAACCAATAATATGTACTCATCCACTATTATAATCCTCGCCCTAGCT
ACAAAAATAGGCGCCGCTCCATTTCACTTCTGATTCCCAGAAGTACTACAAGGAACCTCA
ATAATAACAGCCATAATTATTTCCTCATGACAAAAAATTGCACCTACAACAATAATGTAC
ATGATCTCAAACAACACTACAGCACCAATCCTCATCCCCGTAAGTGTACTATCAATACTA
ATCGGAGGAATAGGAGGCATTAATCAAACACAAATACGAAAAATAATAGCCTACTCCTCA
ATTAGCAACACAGGATGAACCGTAATAATAATAGCTATCTCACCAAATATCGCAATATTT
AATATACTATTATACATCATCATAATTATCCCAACATTTATAATAATATCATCCACATCA
ACCAAGACACTGCAAAACATCTCAACCATATTAACAAACTCCCCAATACTAACATACCTT
ATTACCCTAATTATATTATCTAACAGCAGCCTTCCCCCGCTCACCGGATTTATACCAAAA
CTAGTCATGCTAAACGAACTTGTCAAGCAAGAACTTATAATTCTGGCCACAACAACAGCC
TTAATATCACTAATTAATCTACTATTTTACATACGAATTGCTTACCTAAGCGCAATATTA
ACATCACCAACAACATCCACTTCCACAATAAAATGACGCCAACAAGCC
>T_agilis_02_57
ATGACCAAAGCACTAGTAACTACCAGCATCATCCTAAGTACAACAATAGTCATTACAAGC
CATCATTGACTCATAGCATGAGTCGGACTAGAAATTAACATACTAGCTATTCTACCAATA
ATTTCAAAACCAAAAACAACTCGATCTACAGAAGCTACAACAAAGTACTTTCTAACACAA
GCTGTCGCATCAATTATACTGCTAATAGCAAGCACAACCAATGCCTGACAAACAGGCACA
TGAAGCATTCAACAAACCAATAATATGTACTCATCCACTATTATAATCCTCGCCCTAGCT
ACAAAAATAGGCGCCGCTCCATTTCACTTCTGATTCCCAGAAGTACTACAAGGAACCTCA
ATAATAACAGCCATAATTATTTCCTCATGACAAAAAATTGCACCTACAACAATAATGTAC
ATGATCTCAAACAACACTACAGCACCAATCCTCATCCCCGTAAGTGTACTATCAATACTA
ATCGGAGGAATAGGAGGCATTAATCAAACACAAATACGAAAAATAATAGCCTACTCCTCA
ATTAGCAACACAGGATGAACCGTAATAATAATAGCTATCTCACCAAATATCGCAATATTT
AATATACTATTATACATCATCATAATTATCCCAACATTTATAATAATATCATCCACATCA
ACCAAGACACTGCAAAACATCTCAACCATATTAACAAACTCCCCAATACTAACATACCTT
ATTACCCTAATTATATTATCTAACAGCAGCCTTCCCCCGCTCACCGGATTTATACCAAAA
CTAGTCATGCTAAACGAACTTGTCAAGCAAGAACTTATAATTCTGGCCACAACAACAGCC
TTAATATCACTAATTAATCTACTATTTTACATACGAATTGCTTACCTAAGCGCAATATTA
ACATCACCAACAACATCCACTTCCACAATAAAATGACGCCAACAAGCC
>T_agilis_02_33
ATGACCAAAGCACTAGTAACTACCAGTATCATCCTAGGTACAACAATGGTCATTACAAGC
CATCATTGACTCATAGCATGGGTCGGGCTAGAAATTAATATACTAGCTATTCTACCAATA
ATTTCAAAACCAAAAACAACTCGATCTACAGAAGCTACAACAAAGTACTTTCTAACACAA
GCTGTCGCATCAATTATACTGCTAATAGCAAGCACAACCAATGCCTGACAAACAGGCACA
TGAAGCATCACACAAATCAATAATATGTACTCATCCACTATTATAATTCTTGCCCTAGCT
ACAAAAATAGGCGCCGCTCCATTTCACTTCTGATTCCCAGAAGTACTACAAGGAACCTCA
ATAATAACAGCTATAATTATTTCCTCATGACAAAAAATTGCACCCACAACAATAATATAC
ATGATCTCAAACAACACTACAGCACCAATCCTCATCCCCGTAAGCGTACTATCAATACTA
ATCGGAGGAATAGGAGGCATTAATCAAACACAAATACGAAAAATAATAGCCTACTCCTCA
ATTAGCAACACAGGATGAACCGTCATAATAATAGCTATCTCACCAAATATCGCAATATTT
AATATACTATTATACATCATCATAATTATCCCAACATTTATAATAATATCATCCACATCA
ACCAAGACACTACAAAACATCTCAACCATATGAACAACCTCCCCAATACTAACATACCTT
ATTACCCTAATTATACTATCCACCAGCAGCCTTCCACCACTCACCGGATTTATACCAAAA
CTAGTCATACTAAACGAACTTGTCAAGCAAGAACTTATGATTCTAGCCACAACAACGGCC
TTAATATCACTAATTAACCTACTATTTTACATACGAATTGCTTACCTAAGCGCAATATTA
ACATCCCCAACAACATCCACTTCCACAATAAAATGACGCCAACAAGCC
>T_agilis_02_63
ATGACCAAAGCACTAGTAACTACCAGTATCATCCTAGGTACAACAATGGTCATTACAAGC
CATCATTGACTCATAGCATGGGTCGGGCTAGAAATTAATATACTAGCTATTCTACCAATA
ATTTCAAAACCAAAAACAACTCGATCTACAGAAGCTACAACAAAGTACTTTCTAACACAA
GCTGTCGCATCAATTATACTGCTAATAGCAAGCACAACCAATGCCTGACAAACAGGCACA
TGAAGCATCACACAAATCAATAATATGTACTCATCCACTATTATAATTCTTGCCCTAGCT
ACAAAAATAGGCGCCGCTCCATTTCACTTCTGATTCCCAGAAGTACTACAAGGAACCTCA
ATAATAACAGCTATAATTATTTCCTCATGACAAAAAATTGCACCCACAACAATAATATAC
ATGATCTCAAACAACACTACAGCACCAATCCTCATCCCCGTAAGCGTACTATCAATACTA
ATCGGAGGAATAGGAGGCATTAATCAAACACAAATACGAAAAATAATAGCCTACTCCTCA
ATTAGCAACACAGGATGAACCGTCATAATAATAGCTATCTCACCAAATATCGCAATATTT
AATATACTATTATACATCATCATAATTATCCCAACATTTATAATAATATCATCCACATCA
ACCAAGACACTACAAAACATCTCAACCATATGAACAACCTCCCCAATACTAACATACCTT
ATTACCCTAATTATACTATCCACCAGCAGCCTTCCACCACTCACCGGATTTATACCAAAA
CTAGTCATACTAAACGAACTTGTCAAGCAAGAACTTATGATTCTAGCCACAACAACGGCC
TTAATATCACTAATTAACCTACTATTTTACATACGAATTGCTTACCTAAGCGCAATATTA
ACATCCCCAACAACATCCACTTCCACAATAAAATGACGCCAACAAGCC
>T_agilis_smp31
ATGACCAAAGCACTAGTAACTACCAGCATCATCCTAGGTACAACAATAGTCATTACAAGC
CATCATTGACTCATAGCATGAGTCGGGCTAGAAATTAATATACTAGCTATTCTACCAATA
ATTTCAAAACCAAAAACAACTCGATCTACAGAAGCTACAACAAAGTACTTTCTAACACAA
GCTGTCGCATCAATTATACTGCTAATAGCAAGCACAACCAATGCCTGACAAACAGGCACA
TGAAACATTCAACAAACCAATAATATGTACTCATCAACTATTATAATCCTCGCCCTAGCT
ACAAAAATAGGCGCCGCCCCTTTTCACTTCTGATTCCCAGAAGTACTACAAGGAACCTCA
ATAATAACAGCCATAATTATTTCCTCATGACAAAAAATTGCACCCACAACAATAATGTAC
ATGATCTCAAACAACACTACAGCACCAATCCTCATCCCCGTAGGTGTACTATCAATACTA
ATCGGAGGAATAGGAGGCATTAATCAAACACAAATACGAAAAATAATAGCCTACTCCTCA
ATTAGCAACACAGGATGAACCGTAATAATAATAGCTATCTCACCAAACATCGCAATATTT
AATATACTATTATATATCATCATAATTATCCCAACATTTATAATAATGTCATCCACATCA
ACCAAAACACTACAAAACATCTCGACCATATGAACAACCTCCCCAATACTAACATACCTA
ATTACCCTACTTATATTATCCACCAGCAGCCTTCCCCCGCTCACCGGATTTATACCAAAA
CTAGTCATGCTAAACGAACTTGTAAAGCAAGAACTTATAATTCTGGCCACAACAACAGCC
TTAATATCACTAATTAATCTACTATTTTACATACGAATTGCTTACCTAAGCGCAATATTA
ACATCACCAACAACATCCACTTCCACAATAAAATGACGCCAACAAGCC
>T_agilis_smp25
ATGACCAAAGCACTAGTAACTACCAGTATCATCCTAGGTACAACAATGGTCATTACAAGC
CATCATTGACTCATAGCATGGGTCGGGCTAGAAATTAATATACTAGCTATTCTACCAATA
ATTTCAAAACCAAAAACAACTCGATCTACAGAAGCTACAACAAAGTACTTTCTAACACAA
GCTGTCGCATTAATTATACTGATTATAACAAGCACAAACAATGCTTGACAAACAGGCACA
TGAAACATCACACAAATCAATAATATGTACTCATCCACTATTATAATTCTTGCCCTAGCT
ACAAAAATAGGCGCCGCTCCATTTCACTTCTGATTCCCAGAAGTACTACAAGGAACCTCA
ATAATAACAGCTATAATTATTTCCTCATGACAAAAAATTGCACCTACAACAATAATATAC
ATGATCTCAGACAACACTACAGCACCGATCCTCATCCCCGTAAGCGTACTATCAATACTA
ATCGGAGGAATAGGAGGCATTAATCAAACACAAATACGAAAAATAATAGCCTACTCCTCA
ATTAGCAACACAGGATGAACCGTCATAATAATAGCTATCTCACCAAATATCGCAATATTT
AATATACTATTATACATCATCATAATTATCCCAACATTTATTATAATGTCATCCACATCA
ACCAAGACACTACAAAACATCTCAACCATATGAACAACCTCCCCAATACTAACATACCTG
ATTACCCTACTTATACTATCCACCAGCAGCCTTCCACCACTCACCGGATTTATACCAAAA
CTAGTCATACTAAACGAACTTGTCAAGCAAGAACTTATGATTCTAGCCACAACAACGGCC
TTAATATCACTAATTAACCTACTATTTTACATACGAATTGCTTACCTAAGCGCAATATTA
ACATCCCCAACAACATCCACTTCCACAATAAAATGACGCCAACAAGCC
>T_agilis_ERP244
ATGACCAAAGCACTAGTAACTACCAGTATCATCCTAGGTACAACAATGGTCATTACAAGC
CATCATTGACTCATAGCATGGGTCGGGCTAGAAATTAATATACTAGCTATTCTACCAATA
ATTTCAAAACCAAAAACAACTCGATCTACAGAAGCTACAACAAAGTACTTTCTAACACAA
GCTGTCGCATCAATTATACTGCTAATAGCAAGCACAACCAATGCCTGACAAACAGGCACA
TGAAGCATCACACAAATCAATAATATGTACTCATCCACTATTATAATTCTTGCCCTAGCT
ACAAAAATAGGCGCCGCTCCATTTCACTTCTGACTCCCAGAAGTACTACAAGGAACCTCA
ATAATAACAGCTATAATTATTTCCTCATGACAAAAAATTGCACCCACAACAATAATGTAC
ATGATCTCAGACAACACTACAGCACCGATCCTCATCCCCGTAGGCGTACTATCAATACTA
GTCGGAGGAATAGGAGGCATTAATCAAACACAAATACGAAAAATAATAGCCTACTCCTCA
ATTAGCAACACAGGATGAACCGTCATAATAATAGCTATCTCACCAAATATCGCAATATTT
AATATACTATTATACATCATCATAATTATCCCAACATTTATAATAATATCATCCACATCA
ACCAAGACACTACAAAACATCTCAACCATATGAACAACCTCCCCAATACTAACATACCTT
ATTACCCTAATTATAATATCCACCAGCAGCCTTCCACCACTCACCGGATTTATACCAAAA
CTAGTCATACTAAACGAACTTGTCAAGCAAGAACTTATGATTCTAGCCACAACAACGGCC
TTAATATCACTAATTAACCTACTATTTTACATACGAATTGCTTACCTAAGCGCAATATTA
ACATCCCCAACAACATCCACTTCCACAATAAAATGACGCCAACAAGCC
>T_agilis_ERP242_
ATGACCAAAGCACTAGTAACTACCAGTATCATCCTAGGTACAACAATGGTCATTACAAGC
CATCATTGACTCATAGCATGGGTCGGGCTAGAAATTAATATACTAGCTATTCTACCAATA
ATTTCAAAACCAAAAACAACTCGATCTACAGAAGCTACAACAAAGTACTTTCTAACACAA
GCTGTCGCATCAATTATACTGATTATAACAAGCAAAAACAATGCTTGACAAACAGGCACA
TGAAACATCACACAAATCAATAATATGTACTCATCCACTATTATAATTCTTGCCCTAGCT
ACAAAAATAGGCGCCGCTCCATTTCACTTCTGATTCCCAGAAGTACTACAAGGAACCTCA
ATAATAACAGCTATAATTATTTCCTCATGACAAAAAATTGCACCTACAACAATAATATAC
ATGATCTCAGACAACACTACAGCACCGATCCTCATCCCCGTAAGCGTACTATCAATACTA
ATCGGAGGAATAGGAGGCATTAATCAAACACAAATACGAAAAATAATAGCCTACTCCTCA
ATTAGCAACACAGGATGAACCGTCATAATAATAGCTATCTCACCAAATATCGCAATATTT
AATATACTATTATACATCATCATAATTATCCCAACATTTATAATAATGTCATCCACATCA
ACCAAGACACTACAAAACATCTCAACCATATGAACAACCTCCCCAATACTAACATACCTT
ATTAACCTAATTATAATATCCACCAGCAGCCTTCCACCACTCACCGGATTTATACCAAAA
CTAGTCATACTAAACGAACTTGTCAAGCAAGAACTTATGATTCTAGCCACAACAACGGCC
TTAATATCACTAATTAACCTACTATTTTACATACGAATTGCTTACCTAAGCGCAATATTA
ACATCCCCAACAACATCCACTTCCACAATAAAATGACGCCAACAAGCC
>T_agilis_smp195
ATGACCAAAGCACTAGTAACTACCAGTATCATCCTAGGTACAACAATGGTCATTACAAGC
CATCATTGACTCATAGCATGGGTCGGGCTAGAAATTAATATACTAGCTATTCTACCAATA
ATTTCAAAACCAAAAACAACTCGATCTACAGAAGCTACAACAAAGTACTTTCTAACACAA
GCTGTCGCATCAATTATACTGCTAATAGCAAGCACAACCAATGCCTGACAAACAGGCACA
TGAAGCATCACACAAATCAATAATATGTACTCATCCACTATTATAATTCTTGCCCTAGCT
ACAAAAATAGGCGCCGCTCCATTTCACTTCTGATTCCCAGAAGTACTACAAGGAACCTCA
ATAATAACAGCTATAATTATTTCCTCATGACAAAAAATTGCACCCACAACAATAATGTAC
ATGATCTCAGACAACACTACAGCACCGATCCTCATCCCCGTAGGCGTACTATCAATACTA
GTCGGAGGAATAGGAGGCATTAATCAAACACAAATACGAAAAATAATGGCCTACTCCTCA
ATTAGCAACACAGGATGAACCGTCATAATAATAGCTATCTCACCAAATATCGCAATATTT
AATATACTATTATACATCATCATAATTATCCCAACATTTATAATAATGTCATCCACATCA
ACCAAGACACTACAAAACATCTCAACCATATGAACAACCTCCCCAATACTAACATACCTG
ATTACCCTACTTATACTATCCACCAGCAGCCTTCCACCACTCACCGGATTTATACCAAAA
CTAGTCATACTAAACGAACTTGTCAAGCAAGAACTTATGATTCTAGCCACAACAACGGCC
TTAATATCACTAATTAACCTACTATTTTACATACGAATTGCTTACCTAAGCGCAATATTA
ACATCCCCAACAACATCCACTTCCACAATAAAATGACGCCAACAAGCC
>T_agilis_smp287_
ATGACCAAAGCACTAGTAACTACCAGTATCATCCTAGGTACAACAATGGTCATTACAAGC
CATCATTGACTCATAGCATGGGTCGGGCTAGAAATTAATATACTAGCTATTCTACCAATA
ATTTCAAAACCAAAAACAACTCGATCTACAGAAGCTACAACAAAGTACTTTCTAACACAG
GCTGTCGCATCAATTATACTGCTAATAGCAAGCACAACCAATGCCTGACAAACAGGCACA
TGAAGCATCACACAAATCAATAATATGTACTCATCCACTATTATTATTCTTGCCCTAGCT
ACAAAAATAGGCGCCGCTCCATTTCACTTCTGATTCCCAGAAGTACTACAAGGAACCTCA
ATAATAACAGCTATAATTATTTCCTCATGACAAAAAATTGCACCTACAACAATAATATAC
ATGATCTCAGACAACACTACAGCACCGATCCTCATCCCCGTAGGCGTACTATCAATACTA
GTCGGAGGAATAGGAGGCATTAATCAAACACAAATACGAAAAATAATAGCCTACTCCTCA
ATTAGCAACACAGGATGAACCGTCATAATAATAGCTATTTCACCAAATATCGCAATATTT
AATATACTATTATACATCATCATAATTATCCCAACATTTATTATAATGTCATCCACATCA
ACCAAGACACTACAAAACATCTCAACCATATGAACAACCTCCCCAATACTAACATACCTT
ATTACCCTACTTATACTATCCACCAGCAGCCTTCCACCAATCACCGGATTTATACCAAAA
CTAGTCATACTAAACGAACTTGTCAAGCAAGAACTTATGATTCTAGCCACAACAACGGCC
TTAATATCACTAATTAACCTACTATTTTACATACGAATTGCTTACCTAAGCGCAATATTA
ACATCCCCAACAACATCCACTTCCACAATAAAATGACGCCAACAAGCC
>T_agilis_smp177
ATGACCAAAGCACTAGTAACTACCAGCATCATCCTAGGAACAACAATAGTTACCACAAGC
CACCACTGACTCATAACATGAGTTGGACTAGAAATTAACATATTAGCTATTTTACCAATA
ATTTCAAAGCCAAAAACAACCCGATCTGCGGAAGCTACAACAAAGTACTTTCTAACACAA
GCTGTTGCATCAATTATACTGCTAATAGCAAGCACAACCAATGCCTGACAAACAGGCACA
TGAAGCATCACACAAATTGACCAATTGTACTCATCAACTATTATAATCCTAGCCCTGGCT
ACAAAAATAGGCGCCGCCCCATTTCACTTCTGACTCCCAGAAGTGCTACAAGGAACCTCA
ATAACAACAGCCATAATTATTTCCTCATGACAAAAAATTGCCCCCACAACAATAATATAC
ATGATCTCAAACAACACTAAAACACCCATCCAAGTCCTTGTGGGTGTACTATCAATCCTA
GTCGGAGGACTAGGAGGCATTAATCAAACGCAAATACGAAAAATAATAGCCTACTCCTCA
ATTAGCAACACAGGATGAACCATCATAATAATAGCTATCTCACCAAACATCGCAGTATTT
AACATATTAATATACATCATCATAATTATTCCAACATTTATAATAATATCATCCACATCA
ACCAAGACACTACAAAACATCTCAACCATATGAACAACCTCCCCAATACTAACATACCTT
ATAACCCTAATTATATTATCCACCAGCAGCCTTCCCCCACTTACCGGATTTATACCAAAA
CTAATCATACTAAACGAACTTATTAAGCAAGAACTTCTAATTTTAGCTACAACAACAGCC
TTAATATCACTAATTAACTTACTATTCTACATACGAATTGCATACCTGAGCGCAATATTA
ACATCACCAACAACATCTACCTCCACAAAAAAATGACGCCATCAAACA
>T_agilis_ERP160_
ATGACCAAAGCACTAGTAACTACCAGCATCATCCTGGGGGCAACAATAGTTATTACAAGC
CATCACTGACTCATGGCATGAGTCGGATTAAAAATTAACATATTAGCCATCCTACCAATA
ATTTCAAAACCAAAAACAACCCGATCTACAGAAGCCACAACAAAATACTTTTTAACACAA
ACTGTTGCATCAATTATGCTACTAATAGCAAGCACAACCAATGCTTGACAAACAGGCACA
TGAAATATTACACAAATTAATAATATTCACTCATCAATTATTATAATCCTGGCCCTAGCC
ACAAAAATAGGCGCCGCCCCATTTCACTTCTGATTTCCAGAAGTACTACAAGGATCCTCA
ACGACAACAGCAATAATTATTTCCTCCTGACAAAAAATTGCACCCACAGCAATAATATAT
ATAATTTCAAACAACCCCCAAACAACTATTCTTACCCTTGTTGGTTTACTATCAATACTG
GTTGGAGGAATAGGAGGTATTAATCAAACACAAATACGAAAAATAATAGCCTACTCCTCA
ATCAGCAACACCGGATGAACCACCATAATAATAGCCATCGCACCAAATATCGCAATATTC
AACATACTAATCTATATTATTATAATCATTCCAACATTCATAATAATATCATCCACATCA
ACCAAAACACTACAAAACATATCAACCATATGAGCGACCTCCCCAATACTAACGTACCTT
ATAACCCTACTTATGTTGTCCACCAGCAGCCTCCCACCCCTCACTGGGTTTATACCAAAA
TTAATTATACTAAATGAACTTATTAAGCAAGAACTTCCAATCCTTGCCATAACAACAGCC
TTGCTGTCATTAATTAACCTACTATTTTATATACGAATCGCATACCTGAGCGCAATACTA
ACACCACCAACAACATCCGCCTCCATAATAAAATGACGGCAACAAACC
>T_agilis_smp178
ATGACCAAAGCACTAGTAACTACCAGCATCATCCTAGGAACAACAATAGTTACCACAAGC
CACCACTGACTCATAACATGAGTTGGACTAGAAATTAACATATTAGCTATTTTACCAATA
ATTTCAAAGCCAAAAACAACCCGATCTGCGGAAGCTACAACAAAGTACTTTCTAACACAA
GCTGTCGCATCAATTATACTGCTAATAGCAAGCACAACCAATGCCTGACAAACAGGCACA
TGAAGCATCACACAAATTGACAATGTATATTCATCTACTATTATAACTCTAGCCCTGGCT
ACAAAAATAGGCGCCGCCCCATTTCACTTCTGACTCCCAGAAGTGCTACAAGGAACCTCA
ATAACAACAGCCATAATTATTTCCTCATGACAAAAAATTGCCCCCACAACATTAATATAC
ATGATCTCAAACAACACTAAAACACCCACCCTAGTCCTTGTGGGTGTACTATCAATCCTA
GTCGGAGGACTAGGAGGCATTAATCAAACGCAAATACGAAAAATAATAGCCTACTCCTCA
ATTAGCAACACAGGATGAACCATCATAATAATAGCTATCTCACCAAACATCGCAGTATTT
AACATATTAATATACATCATCATAATTATTCCAACATTTATAATAATATCATCCACATCA
ACCAAGACACTACAAAACATCTCAACCATATGAACAACCTCCCCAATACTAACATACCTA
ATAACCCTACTTATATTATCCACCAGCAGCCTTCCCCCACTTACCGGATTTATACCAAAA
CTAATCATACTAAACGAACTTATTAAGCAAGAACTTCTAATTTTAGCTACAACAACAGCC
TTAATATCACTAATTAACTTACTATTCTACATACGAATTGCATACCTGAGCGCAATATTA
ACATCACCAACAACATCTACCTCCACAACAAAATGACGCCATCAAACA
>T_agilis_ERP179_
ATGACCAAAGCACTAGTAACTACCAGCATCATCCTGGGGACAACAATAGTTATTACAAGC
CATCACTGACTCATGGCATGAGTCGGATTAGAAATTAACATATTAGCCATCCTACCAATA
ATTTCAAAACCAAAAACAACCCGATCTACAGAAGCCACAACAAAATACTTTTTAACACAA
ACTGTTGCATCAATTATGCTACTAATAGCAAGCACAACCAATGCTTGACAAACAGGCACA
TGAAATATTACACAAATTAATAATATTCACTCATCAATTATTATAATCCTGGCCCTAGCC
ACAAAAATAGGCGCCGCCCCATTTCACTTCTGATTTCCAGAAGTACTACAAGGATCCTCA
ACAACAACAGCAATAATTATTTCCTCCTGACAAAAAATTGCACCCACAGCAATAATATAT
ATAATCTCAAACAACCCCCAAACAACTATTCTTACCCTTGTTGGTTTACTATCAATACTG
GTTGGAGGAATAGGAGGTATTAATCAAACACAAATACGAAAAATAATAGCCTACTCCTCA
ATCAGCAACACCGGATGAACCACCATAATAATAGCCATCGCACCAAATATCGCAATATTC
AACATACTAATCTATATTATTATAATCATTCCAACATTCATAATAATATCATCCACATCA
ACCAAAACACTACAAAACATATCAACCATATGAACGAACTCCCCAATACTAACGTACCTA
ATAACCCTACTTATGTTGTCCACCAGCAGCCTCCCACCCCTCACCGGGTTTATACCAAAA
TTAATTATACTAAATGAACTTATTAAGCAAGAACTTCCAATCCTTGCCACAACAACAGCC
TTGCTGTCATTAATTAACCTACTATTTTATATACGAATCGCATACCTGAGCGCAATACTA
ACACCACCAACAATTCCGGCCTCCATAATAAAATGACGGCAACAAACC
>T_agilis_smp82
ATGACCAAAGCACTAGTAACTACCAGCATCATCCTAGGTACAACAATAGTCATTACAAGC
CATCATTGACTCATAGCATGAGTCGGGCTAGAAATTAATATACTAGCTATTCTACCAATA
ATTTCAAAACCAAAAACAACTCGATCTACAGAAGCTACAACAAAGTACTTTCTAACACAA
GCTGTCGCATCAATTATACTGCTAATAGCAAGCACAACCAATGCCTGACAAACAGGCACA
TGAAGCATCACACAAATTAATAATATGTACTCATCAACTATTATAATCCTCGCCCTAGCT
ACAAAAATAGGCGCCGCCCCTTTTCACTTCTGATTCCCAGAAGTACTACAAGGAACCTCA
ATAATAACAGCCATAATTATTTCCTCATGACAAAAAATTGCACCCACAACAATAATGTAC
ATGATCTCAAACAACACTACAGCACCAATCCTCATCCCCGTAGGTGTACTATCAATACTA
ATCGGAGGAATAGGAGGCATTAATCAAACACAAATACGAAAAATAATAGCCTACTCCTCA
ATTAGCAACACAGGATGAACCGTAATAATAATAGCTATCTCACCAAACATCGCAATATTT
AATATACTATTATACATCATCATAATTATCCCAACATTTATTATAATGTCATCCACATCA
ACCAAAACACTACAAAACATCTCGACCATATTAACAACCTCCCCAATACTAACATATCTT
ATTACCCTAATTATATTATCCACCAGCAGCCTTCCCCCGCTCACCGGATTTATACCAAAA
CTAGTCATGCTAAACGAACTTGTAAAGCAAGAACTTATAATTCTGGCCACAACAACAGCC
TTAATATCACTAATTAATCTACTATTTTACATACGAATTGCTTACCTAAGCGCAATATTA
ACATCACCAACAACATCCACTTCCACAATAAAATGACGCCAACAAGCC
>T_agilis_ERP180_
ATGACCAAAGCACTAGTAACTACCAGCATCATCCTGGGGGCAACAATAGTTATTACAAGC
CATCACTGACTCATGGCATGAGTCGGATTAGAAATTAACATATTAGCCATCCTACCAATA
ATTTCAAAACCAAAAACAACCCGATCTACAGAAGCCACAACAAAATACTTTTTAACACAA
ACTGTTGCATCAATTATGCTACTAATAGCAAGCAAAACCAATGCTTGACAAACAGGCACA
TGAAATATTACACAAATTAATAATATTCACTCATCAATTATTATAATCCTGGCCCTAGCC
ACAAAAATAGGCGCCGCCCCATTTCACTTCTGATTTCCAGAAGTACTACAAGGATCCTCA
ACGACAACAGCAATAATTATTTCCTCCTGACAAAAAATTGCACCCACAGCAATAATATAT
ATAATTTCAAACAAACCCCAAACAACTATTCTTACCCTTGTTGGTTTACTATCAATACTG
GTTGGAGGAATAGGAGGTATTAATCAAACACAAATACGAAAAATAATAGCCTACTCCTCT
ATCAGCAACACCGGATGAACCACCATAATAATAGCCATCGCACCAAATATCGCAATATTC
AACATACTAATCTATATTATTATAATCATTCCAACATTCATAATAATATCATCCACATTA
ACCAAAACACTACAAAACATATCAACCATATGAGCGAACTCCCCAATACTAACGTACCTT
ATAACCCTACTTATGTTGTCCACCAGCAGCCTCCCACCCCTCACTGGGTTTATACCAAAA
TTAATTATACTAAATGAACTTATTAAGCAAGAACTTCCAATCCTTGGCATAACAACAGCC
TTGCTGTCATTAATTAACCTACTATTTTATATACGAATCGCATACCTGAGCGCAATACTA
ACACCACCAACAATTCCGGCCTCCATAATAAAATGACGGCAACAAACC
>T_agilis_GN517
ATGACCAAAGCACTAGTAACTACCAGTATCATCCTGGGGACAACAATAGTTATTACAAGC
CATCACTGACTCATGGCATGAGTCGAGTTAGAAATTAACATATTAGCCATCCTACCAATA
ATTTCAAAACCAAAAACAACCCGATCTACAGAAGCCACAACAAAATACTTTTTAACACAA
ACTGTTGCATCAATTATGCTACTAATAGCAAGCACAACCAATGCTTGACAAACAGGCACA
TGAAATATTACACAAATTAATAACATATACTCATCAACTATTATAATCCTCGCCCTAACT
ACAAAATTAGGCGCCGCCCCATTTCACTTCTGATTTCCAGAAGTACTACAAGGATCCTCA
ACAACAACAGCAATAATTATTTCCTCCTGACAAAAAATTGCACCCACAGCAATAATATAT
ATAATCTCAAACAACCCTCAAACAACTATTCTCACCCTTGTTGGTTTACTATCAATACTG
GTTGGAGGAATAGGAGGTATTAATCAAACACAAATACGAAAAATAATAGCCTACTCCTCA
ATCAGCAACACCGGATGAACCATCATAATAATAGCCATCGCACCAAATATCGCAATATTC
AACATACTAATCTATATTATTATAATCATTCCAACATTCATAATAGTATCATCCACATCA
ACCAAAACACTACAAAACATATCAACCATATGAACGAACTCCCCAATACTAACGTACCTA
ATAACCCTACTTATGTTGTCCACCAGCAGCCTCCCACCCCTCACTGGATTTATACCAAAA
TTAATTATACTAAATGAACTTATTAAGCAAGAACTTCCAATCCTTGCCATAACAACAGCC
TTGCTGTCATTAATTAACCTACTATTTTATATACGAATCGCATACCTGAGCGCAATACTA
ACACCACCAACAACATCCGCCTCCATAATAAAATGACGGCAACAAACC
>T_agilis_GN512
ATGACCAAAGCACTAGTAACTACCAGTATCATCCTGGGGACAACAATAGTTATTACAAGC
CATCACTGACTCATGGCATGAGTCGAGTTAGAAATTAACATATTAGCCATCCTACCAATA
ATTTCAAAACCAAAAACAACCCGATCTACAGAAGCCACAACAAAATACTTTTTAACACAA
ACTGTTGCATCAATTATGCTACTAATAGCAAGCACAACCAATGCTTGACAAACAGGCACA
TGAAATATTACACAAATTAATAACATATACTCATCAACTATTATAATCCTCGCCCTAACT
ACAAAATTAGGCGCCGCCCCATTTCACTTCTGATTTCCAGAAGTACTACAAGGATCCTCA
ACAACAACAGCAATAATTATTTCCTCCTGACAAAAAATTGCACCCACAGCAATAATATAT
ATAATCTCAAACAACCCTCAAACAACTATTCTCACCCTTGTTGGTTTACTATCAATACTG
GTTGGAGGAATAGGAGGTATTAATCAAACACAAATACGAAAAATAATAGCCTACTCCTCA
ATCAGCAACACCGGATGAACCATCATAATAATAGCCATCGCACCAAATATCGCAATATTC
AACATACTAATCTATATTATTATAATCATTCCAACATTCATAATAGTATCATCCACATCA
ACCAAAACACTACAAAACATATCAACCATATGAACGAACTCCCCAATACTAACGTACCTA
ATAACCCTACTTATGTTGTCCACCAGCAGCCTCCCACCCCTCACTGGATTTATACCAAAA
TTAATTATACTAAATGAACTTATTAAGCAAGAACTTCCAATCCTTGCCATAACAACAGCC
TTGCTGTCATTAATTAACCTACTATTTTATATACGAATCGCATACCTGAGCGCAATACTA
ACACCACCAACAACATCCGCCTCCATAATAAAATGACGGCAACAAACC
>T_agilis_GN513
ATGACCAAAGCACTAGTAACTACCAGTATCATCCTGGGGACAACAATAGTTATTACAAGC
CATCACTGACTCATGGCATGAGTCGAGTTAGAAATTAACATATTAGCCATCCTACCAATA
ATTTCAAAACCAAAAACAACCCGATCTACAGAAGCCACAACAAAATACTTTTTAACACAA
ACTGTTGCATCAATTATGCTACTAATAGCAAGCACAACCAATGCTTGACAAACAGGCACA
TGAAATATTACACAAATTAATAACATATACTCATCAACTATTATAATCCTCGCCCTAACT
ACAAAATTAGGCGCCGCCCCATTTCACTTCTGATTTCCAGAAGTACTACAAGGATCCTCA
ACAACAACAGCAATAATTATTTCCTCCTGACAAAAAATTGCACCCACAGCAATAATATAT
ATAATCTCAAACAACCCTCAAACAACTATTCTCACCCTTGTTGGTTTACTATCAATACTG
GTTGGAGGAATAGGAGGTATTAATCAAACACAAATACGAAAAATAATAGCCTACTCCTCA
ATCAGCAACACCGGATGAACCATCATAATAATAGCCATCGCACCAAATATCGCAATATTC
AACATACTAATCTATATTATTATAATCATTCCAACATTCATAATAGTATCATCCACATCA
ACCAAAACACTACAAAACATATCAACCATATGAACGAACTCCCCAATACTAACGTACCTA
ATAACCCTACTTATGTTGTCCACCAGCAGCCTCCCACCCCTCACTGGATTTATACCAAAA
TTAATTATACTAAATGAACTTATTAAGCAAGAACTTCCAATCCTTGCCATAACAACAGCC
TTGCTGTCATTAATTAACCTACTATTTTATATACGAATCGCATACCTGAGCGCAATACTA
ACACCACCAACAACATCCGCCTCCATAATAAAATGACGGCAACAAACC
>T_agilis_GN524
ATGACCAAAGCACTAGTAACTACCAGTATCATCCTGGGGACAACAATAGTTATTACAAGC
CATCACTGACTCATGGCATGAGTCGAGTTAGAAATTAACATATTAGCCATCCTACCAATA
ATTTCAAAACCAAAAACAACCCGATCTACAGAAGCCACAACAAAATACTTTTTAACACAA
ACTGTTGCATCAATTATGCTACTAATAGCAAGCACAACCAATGCTTGACAAACAGGCACA
TGAAATATTACACAAATTAATAACATATACTCATCAACTATTATAATCCTCGCCCTAACT
ACAAAATTAGGCGCCGCCCCATTTCACTTCTGATTTCCAGAAGTACTACAAGGATCCTCA
ACAACAACAGCAATAATTATTTCCTCCTGACAAAAAATTGCACCCACAGCAATAATATAT
ATAATCTCAAACAACCCTCAAACAACTATTCTCACCCTTGTTGGTTTACTATCAATACTG
GTTGGAGGAATAGGAGGTATTAATCAAACACAAATACGAAAAATAATAGCCTACTCCTCA
ATCAGCAACACCGGATGAACCATCATAATAATAGCCATCGCACCAAATATCGCAATATTC
AACATACTAATCTATATTATTATAATCATTCCAACATTCATAATAGTATCATCCACATCA
ACCAAAACACTACAAAACATATCAACCATATGAACGAACTCCCCAATACTAACGTACCTA
ATAACCCTACTTATGTTGTCCACCAGCAGCCTCCCACCCCTCACTGGATTTATACCAAAA
TTAATTATACTAAATGAACTTATTAAGCAAGAACTTCCAATCCTTGCCATAACAACAGCC
TTGCTGTCATTAATTAACCTACTATTTTATATACGAATCGCATACCTGAGCGCAATACTA
ACACCACCAACAACATCCGCCTCCATAATAAAATGACGGCAACAAACC
>T_agilis_ERP163_
ATGACCAAAGCACTAGTAACTACCAGCATCATCCTGGGGACAACAATAGTTATTACAAGC
CATCACTGACTTATGGCATGAGTCGGATTAAAAATTAACATATTAGCCATCCTACCAATA
ATTTCAAAACCAAAAACAACCCGATCTACAGAAGCCACAACAAAATACTTTTTAACACAA
ACTGTTGCATCAATTATGCTACTAATAGCAAGCACAACCAATGCTTGACAAACAGGCACA
TGAAATATTACACAAATTAATAATATTCACTCATCAATTATTATAATCCTGGCCCTAGCC
ACAAAAATAGGCGCCGCCCCATTTCACTTCTGATTTCCAGAAGTACTACAAGGATCCTCA
ACGACAACAGCAATAATTATTTCCTCCTGACAAAAAATTGCACCCACAGCAATAATATAT
ATAATTTCAAACAACCCCCAAACAACTATTCTTACCCTTGTTGGTTTACTATCAATACTA
GTTGGAGGAATAGGAGGTATTAATCAAACACAAATACGAAAAATAATAGCCTACTCCTCA
ATCAGCAACACCGGATGAACTACCATAATAATAGCCATCGCACCAAATATCGCAATATTC
AACATACTAATCTATATTATTATAATCATTCCAACATTCATAATAATATCATCCACATCA
ACCAAAACACTACAAAACATATCAACCATATGAGCAAACTCCCCAATACTAACGTACCTT
ATAACCCTACTTATGTTGTCCACCAGCAGCCTCCCACCCCTCACTGGGTTTATACCAAAA
TTAATTATACTAAATGAACTTATTAAGCAAGAACTTCCAATCCTTGCCACAACAACAGCC
TTGCTATCATTAATTAACCTACTATTTTATATACGAATCGCATACCTGAGCGCAATACTT
ACACCACCACCAACATCCGCCTCCATAATAAAATGACGGCAACTAACC
>T_agilis_ERP86
ATGACCAAAGCACTAGTAACTACCAGCATCATCCTAGGTACAACAATAGTCATTACAAGC
CATCATTGACTCATGGCCTGAGTTGGGCTAGAAATTAACATACTAGCTATTCTACCAATA
ATTTCAAAACCAAAAACAACCCGATCTACAGAAGCTACAACAAAGTACTTTCTAACACAA
GCTGTCGCATCAATTATACTGCTAATAGCAAGCACAACCAATGCCTGACAAACAGGCACA
TGAAACATCACACAAATCAATAATGTGTACTCATCCACTATTATAATCCTCGCCCTAGCT
ACAAAAATAGGCGCCGCTCCATTTCACTTCTGATTCCCAGAAGTACTACAAGGAACCTCA
ATAATAACAGCCATAATTATTTCCTCATGACAAAAAATTGCACCCACAACAATAATGTAC
ATGATCTCAAACAACACTACAGCACAGATCCTCATCCCCGTAGGTGTACTATCAATACTA
GTCGGAGGAATAGGAGGCATTAATCAAACACAAATACGAAAAATAATAGCCTACTCCTCA
ATTAGCAACACAGGATGAACCGTCATAATAATAGCCATCTCGCCAAATATCGCAATATTT
AATATACTATTATACATCATCATAATTATCCCAACATTTATAATAATGTCCTCCACATCA
ACCAAGACACTACAAAACATCTCAACCATATGAACAAACTCCCCAATACTAACATACCTG
ATTACCCTACTTATATTATCAACCAGCAGCCTTCCCCCGCTCACCGGGTTTATACCAAAA
CTAGTCATGCTAAACGAACTTGTCAAGCAAGAACTTATAATTCTGGCCACAACAACAGCC
TTAATATCACTAATTAATCTACTATTTTACATACGAATTGCTTACCTAAGCGCAATATTA
ACATCACCAACAACATCCACTTCCACAATAAAATGACGCCAACAAGCC
>T_agilis_ERP87
ATGACCAAAGCACTAGTAACTACCAGCATCATCCTAGGTACAACAATAGTCATTACAAGC
CATCATTGACTCATGGCCTGAGTTGGGCTAGAAATTAACATACTAGCTATTCTACCAATA
ATTTCAAAACCAAAAACAACCCGATCTACAGAAGCTACAACAAAGTACTTTCTAACACAA
GCTGTCGCATCAATTATACTGCTAATAGCAAGCACAACCAATGCCTGACAAACAGGCACA
TGAAACATCACACAAATCAATAATGTGTACTCATCCACTATTATAATCCTCGCCCTAGCT
ACAAAAATAGGCGCCGCTCCATTTCACTTCTGATTCCCAGAAGTACTACAAGGAACCTCA
ATAATAACAGCCATAATTATTTCCTCATGACAAAAAATTGCACCCACAACAATAATGTAC
ATGATCTCAAACAACACTACAGCACAGATCCTCATCCCCGTAGGTGTACTATCAATACTA
GTCGGAGGAATAGGAGGCATTAATCAAACACAAATACGAAAAATAATAGCCTACTCCTCA
ATTAGCAACACAGGATGAACCGTCATAATAATAGCCATCTCGCCAAATATCGCAATATTT
AATATACTATTATACATCATCATAATTATCCCAACATTTATAATAATGTCCTCCACATCA
ACCAAGACACTACAAAACATCTCAACCATATGAACAAACTCCCCAATACTAACATACCTG
ATTACCCTACTTATATTATCAACCAGCAGCCTTCCCCCGCTCACCGGGTTTATACCAAAA
CTAGTCATGCTAAACGAACTTGTCAAGCAAGAACTTATAATTCTGGCCACAACAACAGCC
TTAATATCACTAATTAATCTACTATTTTACATACGAATTGCTTACCTAAGCGCAATATTA
ACATCACCAACAACATCCACTTCCACAATAAAATGACGCCAACAAGCC
>T_agilis_2000_43
ATGACCAAAGCACTAGTAACTACCAGCATCATCCTGGGGACAACAATAGTTATTACAAGC
CATCACTGACTCATGGCATGAGTCGGATTAGAAATTAACATATTAGCCATCCTACCAATA
ATTTCAAAACCAAAAACAACCCGATCTACAGAAGCCACAACAAAATACTTTTTAACACAA
ACTGTTGCATCAATTATGCTACTAATAGCAAGCACAACCAATGCTTGACAAACAGGCACA
TGAAATATTACACAAATTAATAATATTCACTCATCAATTATTATAATCCTGGCCCTAGCC
ACAAAAATAGGCGCCGCCCCATTTCACTTCTGATTTCCAGAAGTACTACAAGGATCCTCA
ACAACAACAGCAATAATTATTTCCTCCTGACAAAAAATTGCACCCACAGCAATAATATAT
ATAATCTCAAACAACCCCCAAACAACTATTCTTACCCTTGTTGGTTTATTATCAATACTG
GTTGGAGGAATAGGAGGTGTTAATCAAACACAAATACGAAAAATAATAGCCTACTCCTCA
ATCAGCAACACCGGATGAACCACCATAATAATAGCCATCGCACCAAATATCGCAATATTC
AACATACTAATCTATATTATTATAATCATTCCAACATTCATAATAATATCATCCACATCA
ACCAAAACACTACAAAACATATCAACCATATGAACGAACTCCCCAATACTAACGTACCTT
ATAACCCTACTTATGTTGTCCACCAGCAGCCTCCCACCCCTCACTGGGTTTATACCAAAA
TTAATTATACTAAATGAACTTATTAAGCAAGAACTTCCAATCCTTGCCATAACAACAGCC
TTGCTGTCATTAATTAACCTACTATTTTATATACGAATCGCATACCTGAGCGCAATACTA
ACACCACCACCAACATCGGCCTCCATAATAAAATGACGGCAACAAACC
>T_agilis_2000_21
ATGACCAAAGCACTAGTAACTACCAGCATCATCCTGGGGACAACAATAGATATTACAAGC
CATCACTGACTCATGGCATGAGTCGGATTAGAAATTAACATATTAGCCATCCTACCAATA
ATTTCAAAACCAAAAACAACCCGATCTACAGAAGCCACAACAAAATACTTTTTAACACAA
ACTGTTGCATCAATTATGCTACTAATAGCAAGCACAACCAATGCTTGACAAACAGGCACA
TGAAATATTACACAAATTAATAATATTCACTCATCAATTATTATAATCCTGGCCCTAGCC
ACAAAAATAGGCGCCGCCCCATTTCACTTCTGATTTCCAGAAGTACTACAAGGATCCTCA
ACAACAACAGCAATAATTATTTCCTCCTGACAAAAAATTGCACCCACAGCAATAATATAT
ATAATCTCAAACAACCCCCAAACAACTATTCTTACCCTTGTTGGTTTACTATCAATACTG
GTTGGAGGAATAGGAGGTATTAATCAAACACAAATACGAAAAATAATAGCCTACTCCTCA
ATCAGCAACACCGGATGAACCACCATAATAATAGCCATCGCACCAAATATCGCAATATTC
AACATACTAATCTATATTATTATAATCATTCCAACATTCATAATAATATCATCCACATCA
ACCAAAACACTACAAAACATATCAACCATATGAACGAACTCCCCAATACTAACGTACCTT
ATAACCCTACTTATGTTGTCCACCAGCAGCCTCCCACCCCTCACCGGGTTTATACCAAAA
TTAATTATACTAAATGAACTCATTAAGCAAGAACTTCCAATCCTTGCCATAACAACAGCC
TTGCTGTCATTAATTAACCTACTATTTTATATACGAATCGCATACCTGAGCGCAATACTA
ACACCACCAACAACATCCGCCTCCATAATAAAATGACGGCAACAAACC
>T_agilis_844_Qeshm
GTGACTAAAATACTAATCACAACTAGCATCATCTTAGGTACGACAATAGTCATTACAAGC
CACCATTGACTCATAGCATGAGTTGGACTAGAAATTAACATACTAGCCATTCTACCAGTA
ATTTCAAAACCAAAAACAACCCGATCTACAGAAGCTACAACAAAGTACTTCTTAACACAG
GCTGTCGCATCCATTATACTGCTAATAGCAAGCACAACCAATGCCTGACAAACAGGCACA
TGAAGCATCACACAAATCGATAATATGTACTCATCCACTATTATAATCCTCGCCCTAGCT
ACAAAAATAGGCGCCGCCCCATTTCACTTCTGATTCCCTGAAGTGCTACAAGGAACCTCA
ATAATAACAGCTATAATTATTTCCTCATGACAAAAAATTGCACCCACAACAATAATATAT
ATGATCTCAGATAACACTAAAACACTTATCCTCATTCCCGTAGGTGTACTATCAATACTA
GTCGGAGGACTAGGGGGCATTAATCAAACACAGATACGAAAAATAATAGCCTACTCCTCA
ATTAGCAACACGGGATGAACCATCATAATAATAGCCATCTCACCAAATATTGCAATATTT
AATATACTACTATACATCATCATAATCATCCCAACATTTATAATAATGTCATCCACATCA
ACCAAAACACTACAAAATATGTCAACCATATGAACAACCGCCCCAATACTAACATACCTA
ATCACCCTACTTATATTATCCATAAGCAGTCTTCCCCCACTTACCGGATTTATACCAAAA
CTAGTCATGCTAAACGAACTTGTTAAGCAAGAACTTATAATTCTAGCCACAACAACAGCC
TTAATATCGCTAATTAATTTACTATTTTACATACAAATTGCATACCTAAGTGCAATATTA
ACATCCCCCAACACATCCACTTCCCCAATAAAATGACGCCCCCAAACC
>T_agilis_960_Taybad
ATGACTAAAATGCTAATCATAACCAGCATCATCCTAGGTACAACAATAGTCATTACAAGC
CATCATTGACTCATGGCCTGAGTTGGGCTAGAAATTAACATACTAGCTATTCTACCAATA
ATTTCAAAACCAAAAACAACCCGATCTACAGAAGCTACAACAAAGTACTTCTTAACACAA
GCTGTCGCATCAATTATACTGCTAATAGCAAGCACAACCAATGCCTGACAAACAGGCACA
TGAAACATCACACAAATCAATAATGTGTACTCATCCACTATTATAATCCTCGCCCTAGCT
ACAAAAATAGGCGCCGCTCCACTTCACTTCTGATTCCCAGAAGTACTACAAGGAACCTCA
ATAATAACAGCCATAATTATTTCCTCATGACAAAAAATTGCACCCACAACAATAATGTAC
ATGATCTCAAACAACACTACAGCACAGATCCTCATCCCCGTAGGTGTACTATCAATACTA
GTCGGAGGAATAGGAGGCATTAATCAAACACAAATACGAAAAATAATAGCCTACTCCTCA
ATTAGCAACACGGGATGAACCGTCATAATAATAGCCATCTCGCCAAATATCGCAATATTT
AATATACTATTATACATCATCATAATTATCCCAACATTCATAATAATGTCCTCCACATCA
ACCAAGACACTACAAAACATCTCAACCATATGAACAACCTCCCCAATACTAACATACCTG
ATTACCCTACTTATATTATCCACCAGCAGCCTTCCCCCGCTCACCGGATTTATACCAAAA
CTAGTCATGCTAAACGAACTTGTCAAGCAAGAACTTATAATTCTGGCCACAACAACAGCC
TTAATATCACTAATTAGTCTACCATTTTACATACAAATTGCTTACCTAAGCGCAATATTA
ACATCACCCACAACATCCCCCTCCCCAATAAAATGACGCCCACCAGCC
>T_agilis_961_Taybad
ATGACTAAAATGCTAATCATAACCAGCATCATCCTAGGTACAACAATAGTCATTACAAGC
CATCATTGACTCATGGCCTGAGTTGGGCTAGAAATTAACATACTAGCTATTCTACCAATA
ATTTCAAAACCAAAAACAACCCGATCTACAGAAGCTACAACAAAGTACTTCTTAACACAA
GCTGTCGCATCAATTATACTGCTAATAGCAAGCACAACCAATGCCTGACAAACAGGCACA
TGAAACATCACACAAATCAATAATGTGTACTCATCCACTATTATAATCCTCGCCCTAGCT
ACAAAAATAGGCGCCGCTCCATTTCACTTCTGATTCCCAGAAGTACTACAAGGAACCTCA
ATAATAACAGCCATAATTATTTCCTCATGACAAAAAATTGCACCCACAACAATAATGTAC
ATGATCTCAAACAACACTACAGCACAGATCCTCATCCCCGTAGGTGTACTATCAATACTA
GTCGGAGGAATAGGGGGCATTAATCAAACACAAATACAAAAAATAATAGCCTACTCCTCA
ATTAGCAACACGGGATGAACCGTCATAATAATAGCCATCTCGCCAAATATCGCAATATTT
AATATACTATTATACATCATCATAATTATCCCAACATTCATAATAATGTCCTCCACATCA
ACCAAGACACTACAAAACATCTCAACCATATGAACAACCTCCCCAATACTAACATACCTG
ATTACCCTACTTATATTATCCACCAGCAGCCTTCCCCCGCTCACCGGGTTTATACCAAAA
CTAGTCATGCTAAACGAACTTGTCAAGCAAGAACTTATAATTCTGGCCACAACAACAGCC
TTAATATCACTAATTAATCTACAATTTTACATACAAATTGCTTACCTAAGCGCAATATTA
ACATCACCAACAACATCCACTTCCACAATAAAATGACGCCCACCAGCC
>T_agilis_1146_RobatPoshte
ATGACCAAAGCATTAATAACTACCAGTATCATCCTGGGGACAGCAATAGTCATTACAAGC
CATCACTGACTCATGGCATGAGTCGGATTAGAAATTAACATATTAGCCATCCTACCAATA
ATTTCAAAACCAAAAACAACCCGATCTACAGAAGCCACAACAAAATACTTTTTAACACAA
ACTGTTGCATCAATTATGCTACTAATAGCAAGCACAACCAATGCTTGACAAACAGGCACA
TGAAATATTACACAAATTAATAACATATACTCATCAACTATTATAATCCTGGCCCTAGCC
ACAAAAATAGGCGCCGCCCCATTTCACTTCTGATTTCCAGAAGTACTACAAGGATCCTCA
ACAACAACAGCAATAATTATTTCCTCCTGACAAAAAATTGCACCCACAGCAATAATATAT
ATAATCTCAAACAACCCCCAAACAACTATTCTCACCCTTGTTGGTTTACTATCAATACTG
GTCGGAGGAATAGGAGGTATTAATCAAACACAAATACGAAAAATAATAGCCTACTCCTCA
ATCAGCAACACCGGATGAACCACCATAATAATAGCCATCGCACCAAATATCGCAATATTC
AACATACTAATCTATATTATTATAATCATTCCAACATTCATAATAATATCATCCACATCA
ACCAAAACACTACAAAACATATCAACCATATGAACGACCTCCCCAATACTAACGTACCTA
ATAACCCTACTTATGTTGTCCACCAGCAGCCTCCCACCCCTCACTGGGTTTATACCAAAA
TTAATTATACTAAATGAACTTATTAAGCAAGAACTTCCAATCCTTGCCATAACAACAGCC
TTGCTGTCATTAATTAACCTACTATTTTATATACGAATCGCATACCTGAGCGCAATACTA
ACACCACCAACAACATCCGCCTCCCTAATAAAATGACGGCAACAAACC
>T_agilis_1213_Ahram
ATGACTAAAATACTAATCACAACCAGCATCATCTTAGGTACGACAATAGTCATTACAAGC
CACCATTGACTCATAGCATGAGTTGGACTAGAAATTAACATACTAGCTATTCTACCAGTA
ATTTCAAAACCAAAAACAACCCGATCTACAGAGGCTACAACAAAGTACTTCTTAACACAA
GCTGTCGCGTCCATTATACTGCTAATAGCAAGCACAACCAATGCCTGACAAACAGGCACA
TGAAGCATCACACAAATCGATAATATGTTCTCATCCACTATTATAATCCTCGCCCTAGCT
ACAAAAATAGGCGCCGCCCCATTTCACTTCTGATTCCCTGAAGTGCTACAAGGAACCTCA
ATAATAACAGCTATAATTATTTCCTCATGACAAAAAATTGCACCCACAACAATAATATAT
ATAATCTCAGATAACACTAAAACACTTATCCTCATTCCCGTAGGTGTACTATCAATACTA
GTCGGAGGACTAGGAGGCATTAATCAAACACAGATACGAAAAATAATAGCCTACTCCTCA
TCAAGCAACACGGGATGAACCGTCATAATAATAGCCATCTCACCAAATATTGCAATATTT
AATATACTATTATACATCATCATAATCATCCCAACATTTATAATAATGTCATCCACATCA
ACCAAAACACTACAAAATATGTCAACCATATGAACAACCGCCCCAATACTAACATACCTA
ATCACACTACTTATATTATCCATCAGCGGCCTTCCCCCACTCACCGGATTTATACCAAAA
CTAGTCATGCTAAACGAACTTGTTAAGCAAGAACTTATAATTCTAGCCACAACAACAGCC
TTAATATCGCTAATTAATTTACTATTCTACATACGAATTGCATACCTAGGCGCAATATTA
ACATCCCCAACAACATCCACTTCAACAATAAAATGACGCCAACAAGCC
>T_agilis_1381_Khaf
ATGACTAAAATGCTAATCATAACCAGCATCATCCTAGGTACAACAATAGTCATTACAAGC
CATCATTGACTCATGGCCTGAGTTGGGCTAGAAATTAACATACTAGCTATTCTACCAATA
ATTTCAAAACCAAAAACAACCCGATCTACAGAAGCTACAACAAAGTACTTCTTAACACAA
GCTGTCGCATCAATTATACTGCTAATAGCAAGCACAACCAATGCCTGACTAACAGGCACA
TGAAACATCACACAAATCAATAATGTGTACTCTTCCACTATTATAATCCTCGCCCTAGCT
ACAAAAATAGGCGCCGCTCCATTTCACTTCTGATTCCCAGAAGTACTACAAGGAACCTCA
ATAATAACAGCCATAATTATTTCCTCATGACAAAAAATTGCACCCACAACAATAATGTAC
ATGATCTCAAACAACACTACAGCACAGATCCTCATCCCCGTAGGTGTACTATCAATACTA
GTCGGAGGAATAGGAGGCATTAATCAAACACAAATACGAAAAATAATAGCCTACTCCTCA
ATTAGCAACACGGGATGAACCGTCATAATAATAGCCATCTCGCCAAATATCGCAATATTT
AATATACTATTATACATCATCATAATTATCCCAACATTCATAATAATGTCCTCCACATCA
ACCAAGACACTACAAAACATCTCAACCATATGAACAACCTCCCCAATACTAACATACCTG
ATTACCCTACTTATATTATCCACCAGCAGCCTTCCCCCGCTCACCGGGTTTATACCAAAA
CTAGTCATGCTAAACGAACTTGTCAAGCAAGAACTTATAATTCTGGCCACAACAACAGCC
TTAATATCACTAATTAATCTACTATTTTACATACAAATTGCTTACCTAAGCGCAATATTA
ACATCACCAACAACATCCACCTCCACAATAAAATGACGCCCACAAGCC
>T_agilis_1545_Darab
ATGACTAAAATACTAATCACAACCAGCATCATCTTAGGTACGACAATAGTCATTACAAGC
CACCATTGACTCATAGCATGAGTTGGACTAGAAATTAACATACTAGCTATTCTACCAGTA
ATTTCAAAACCAAAAACAACCCGATCTACAGAAGCTACAACAAAGTACTTCTTAACACAA
GCTGTCGCGTCCATTATACTGCTAATAGCAAGCACAACAAATGCCTGACAAACAGGCACA
TGAAGCATCACACAAATTGATAATATGTTCTCATCCACTATTATAATCCTCGCCCTAGCT
ACAAAAATAGGCGCCGCCCCATTTCACTTCTGATTCCCTGAAGTACTACAAGGAACCTCA
ATAATAACAGCTATAATTATTTCCTCATGACAAAAAATTGCACCCACAACAATAATATAT
ATAATCTCAGATAGCACTAAAACACTCATCCTCATTCCCGTAGGTGTACTATCAATACTA
GTCGGAGGACTAGGAGGCATTAATCAAACACAGATACGAAAAATAATAGCCTACTCCTCA
ATCAGCAACACGGGATGAACCGTCATAATAATAGCCATCTCACCAAATATTGCAATATTT
AATATACTATTATACATCATCATAATCATCCCAACATTTATAATAATGTCATCCACATCA
ACCAAAACACTACAAAATATGTCAACCATATGAACAACCGCCCCAATACTAACATACCTA
ATCACACTACTTATATTATCCATCAGCAGCCTTCCCCCACTCACCGGATTTATACCAAAA
CTAGTCATACTAAACGAACTTGTTAAGCAAGAACTTATAATTCTAGCCACAACAACAGCC
TTAATATCGCTAATTAACTTACTATTCTACATACGAATTGTATACCTAAGCGCAATATTA
ACATCACCAACAACATCCACTTCAACAATAAAATGACGCCCACCAGCC
>T_agilis_1546_Darab
ATGACTAAAATACTAATCACAACCAGCATCATCTTAGGTACGACAATAGTCATTACAAGC
CACCATTGACTCATAGCATGAGTTGGACTAGAAATTAACATACTAGCTATTCTACCAGTA
ATTTCAAAACCAAAAACAACCCGATCTACAGAAGCTACAACAAAGTACTTCTTAACACAA
GCTGTCGCGTCCATTATACTGCTAATAGCAAGCACAACAAATGCCTGACAAACAGGCACA
TGAAGCATCACACAAATTGATAATATGTTCTCATCCACTATTATAATCCTCGCCCTAGCT
ACAAAAATAGGCGCCGCCCCATTTCACTTCTGATTCCCTGAAGTACTACAAGGAACCTCA
ATAATAACAGCTATAATTATTTCCTCATGACAAAAAATTGCACCCACAACAATAATATAT
ATAATCTCAGATAACACTAAAACACTCATCCTCATTCCCGTAGGTGTACTATCAATACTA
GTCGGAGGACTAGGAGGCATTAATCAAACACAGATACGAAAAATAATAGCCTACTCCTCA
ATCAGCAACACGGGATGAACCGTCATAATAATAGCCATCTCACCAAATATTGCAATATTT
AATATACTATTATACATCATCATAATCATCCCAACATTTATAATAATGTCATCCACATCA
ACCAAAACACTACAAAATATGTCAACCATATGAACAACCGCCCCAATACTAACATACCTA
ATCACACTACTTATATTATCCATCAGCAGCCTTCCCCCACTCACCGGATTTATACCAAAA
CTAGTCATACTAAACGAACTTGTTAAGCAAGAACTTATAATTCTAGCCACAACAACAGCC
TTAATATCGCTAATTAACTTACTATTCTACATACGAATTGCATACCTAAGCGCAATATTA
ACATCACCAACAACATCCACTTCAACAATAAAATGACGCCAACAAGCC
>T_agilis_1547_Darab
ATGACTAAAATACTAATCACAACCAGCATCATCTTAGGTACGACAATAGTCATTACAAGC
CACCATTGACTCATAGCATGAGTTGGACTAGAAATTAACATACTAGCTATTCTACCAGTA
ATTTCAAAACCAAAAACAACCCGATCTACAGAAGCTACAACAAAGTACTTCTTAACACAA
GCTGTCGCGTCCATTATACTGCTAATAGCAAGCACAACAAATGCCTGACAAACAGGCACA
TGAAGCATCACACAAATTGATAATATGTTCTCATCCACTATTATAATCCTCGCCCTAGCT
ACAAAAATAGGCGCCGCCCCATTTCACTTCTGATTCCCTGAAGTACTACAAGGAACCTCA
ATAATAACAGCTATAATTATTTCCTCATGACAAAAAATTGCACCCACAACAATAATATAT
ATAATCTCAGATAGCACTAAAACACTCATCCTCATTCCCGTAGGTGTACTATCAATACTA
GTCGGAGGACTAGGAGGCATTAATCAAACACAGATACGAAAAATAATAGCCTACTCCTCA
ATCAGCAACACGGGATGAACCGTCATAATAATAGCCATCTCACCAAATATTGCAATATTT
AATATACTATTATACATCATCATAATCATCCCAACATTTATAATAATGTCATCCACATCA
ACCAAAACACTACAAAATATGTCAACCATATGAACAACCGCCCCAATACTAACATACCTA
ATCACACTACTTATATTATCCATCAGCAGCCTTCCCCCACTCACCGGATTTATACCAAAA
CTAGTCATACTAAACGAACTTGTTAAGCAAGAACTTATAATTCTAGCCACAACAACAGCC
TTAATATCGCTAATTAACTTACTATTCTACATACGAATTGTATACCTAAGCGCAATATTA
ACATCACCAACAACATCCACTTCAACAATAAAATGACGCCCACAAGCC
>T_agilis_1750_Farashband
ATGACTAAAATACTAATCACAACCAGCATCATCTTAGGTACGACAATAGTCATTACAAGC
CACCATTGACTCATAGCATGAGTTGGACTAGAAATTAACATACTAGCTATTCTACCAGTA
ATTTCAAAACAAAAAACAACCCGATCTACAGAGGCTACAACAAAGTACTTCTTAACACAA
GCTGTCGCGTCCATTATACTGCTAATAGCAAGCACAACCAATGCCTGACAAACAGGCACA
TGAAGCATCACACAAATCGATAATATGTTCTCATCCACTATTATAATCCTCGCCCTAGCT
ACAAAAATAGGCGCCGCCCCATTTCACTTCTGATTCCCTGAAGTGCTACAAGGAACCTCA
ATAATAACAGCTATAATTATTTCCTCATGACAAAAAATTGCACCCACAACAATAATATAT
ATAATCTCAGATAACACTAAAACACTTATCCTCATTCCCGTAGGTGTACTATCAATACTA
GTCGGAGGACTAGGAGGCATTAATCAAACACAGATACGAAAAATAATAGCCTACTCCTCA
ATCAGCAACACGGGATGAACCGTCATAATAATAGCCATCTCACCAAATATTGCAATATTT
AATATACTATTATACATCATCATAATCATCCCAACATTTATAATAATGTCATCCACATCA
ACCAAAACACTACAAAATATGTCAACCATATGAACAACCGCCCCAATACTAACATACCTA
ATCACACTACTTATATTATCCATCAGCGGCCTTCCCCCACTCACCGGATTTATACCAAAA
CTAGTCATGCTAAACGAACTTGTTAAGCAAGAACTTATAATTCTAGCCACAACAACAGCC
TTAATATCGCTAATTAATTTACTATTCTACATACGAATTGCATACCTAGGCGCAATATTA
ACATCACCAACAACATCCACTTCAACAATAAAATGACGCCAACAAGCC
>T_agilis_1835_Darab
ATGACTAAAATACTAATCACAACCAGCATCATCTTAGGTACGACAATAGTCATTACAAGC
CACCATTGACTCATAGCATGAGTTGGACTAGAAATTAACATACTAGCTATTCTACCAGTA
ATTTCAAAACCAAAAACAACCCGATCTACAGAAGCTACAACAAAGTACTTCTTAACACAA
GCTGTCGCGTCCATTATACTGCTAATAGCAAGCACAACCAATGCCTGACAAACAGGCACA
TGAAGCATCACACAAATTGATAATATGTTCTCATCCACTATTATAATCCTCGCCCTAGCT
ACAAAAATAGGCGCCGCCCCATTTCACTTCTGATTCCCTGAAGTGCTACAAGGAACCTCA
ATAATAACAGCTATAATTATTTCCTCATGACAAAAAATTGCACCCACAACAATAATATAT
ATAATCTCAGATAACACTAAAACACTTATCCTCATTCCCGTAGGTGTACTATCAATACTA
GTCGGAGGACTAGGAGGCATTAATCAAACACAGATACGAAAAATAATAGCCTACTCCTCA
ATCAGCAACACGGGATGAACCGTCATAATAATAGCCATCTCACCAAATATTGCAATATTT
AATATACTATTATACATCATCATAATCATCCCAACATTTATAATAATGTCATCCACATCA
ACCAAAACACTACAAAATATGTCAACCATATGAACAACCGCCCCAATACTAACATACCTA
ATCACACTACTTATATTATCCATCAGCAGCCTTCCCCCACTCACCGGATTTATACCAAAA
CTAGTCATACTAAACGAACTTGTTAAGCAAGAACTTATAATTCTAGCCACAACAACAGCC
TTAATATCGCTAATTAATTTACTATTCTACATACGAATTGCATACCTAAGCGCAATATTA
ACATCACCAACAACATCCACTTCAACAATAAAATGACGCCCACCAGCC
>T_agilis_2427_Jusk
ATGACTAAAATACTAATCACAACTAGCATCATCCTAGGCACAACAATAGTCATTACAAGC
CACCATTGACTCATAGCATGAGTCGGACTAGAAATTAACATACTAGCTATTCTACCAATA
ATTTCAAAACCGAAAACAACCCGATCCACAGAAGCTACAACAAAATACTTCTTGACACAA
GCTGTCGCATCCATTATGCTTCTAATAGCAAGCACAACCAATGCCTGACAAACAGGCACA
TGAAACATCACACAAATTGATAATGTGTACTCATCCACTATTATAATCCTCGCTCTAGCC
ACAAAAATAGGCGCCGCCCCATTTCACTTCTGATTCCCAGAAGTACTACAAGGAACCACA
ATAATAACAGCTATAATTATCTCCTCATGACAAAAAATTGCACCCACGACAATAATATAT
ATGATCTCAAACAACACTAAAACGCTTATCCTCATCCCCGTAGGCGTACTATCAATACTA
GTCGGAGGATTAGGAGGCATTAACCAAACACAAATACGAAAAATAATAGCCTACTCCTCA
ATTAGCAACACGGGGTGAACCGTCATAATAATAGCTATCTCACCAAATATCGCAATATTT
AACATACTGTTATATATCACCATAATTATCCCAACATTTATAATAATGTCATCCACATCA
ACCAAAACATTACAAAACATGTCAACCATATGAACAACCTCCCCCACACTAACATACCTA
ATCACCCTACTTATATTATCCACCAGCAGCCTCCCCCCGCTCACCGGATTTATGCCAAAA
CTAGTCATGCTAAACGAACTTGTTAAGCAAGAACTTATAATTCTGGCCACAACAACAGCC
TTAATATCACTAATTAATTTACTATTTTACATACAAATTGCATACCTAAGCGCAATATTA
ACATCACCAACAACATCCACTTCCACAATAAAATGACGCCCACAAACC
>T_agilis_2429_Iranshahr
ATGACTAAAATACTAATCACAACTAGCATCATCCTAGGTACAACAATAGTCATTACAAGC
CACCATTGACTCATAGCATGAGTCGGACTAGAAATTAACATACTAGCTATTCTACCAATA
ATTTCAAAACCGAAAACAACCCGATCCACAGAAGCTACAACAAAATACTTCTTGACACAA
GCTGTCGCATCCATTATGCTTCTAATAGCAAGCACAACCAATGCCTGACAAACAGGCACA
TGAAACATCACACAAATTGATAATGTGTACTCATCCACTATTATAATCCTCGCTCTAGCT
ACAAAAATAGGCGCCGCCCCATTTCACTTCTGATTCCCAGAAGTACTACAAGGAACCACA
ATAATAACAGCTATAATTATCTCCTCATGACAAAAAATTGCACCCACGACAATAATATAT
ATGATCTCAAACAACACTAAAACGCTTATCCTCATCCCCGTAGGCGTACTATCAATGCTA
GTCGGAGGAATAGGAGGCATTAACCAAACACAAATACGAAAAATAATAGCCTACTCCTCA
ATTAGCAACACGGGGTGAACCGTCATAATAATAGCTATCTCACCAAATATCGCAATATTT
AACATACTGTTATATATCACCATAATTATCCCAACATTTATAATAATGTCATCCACATCA
ACCAAAACATTACAAAACATGTCAACCATATGAACAACCTCCCCCACACTAACATACCTA
ATCACCCTACTTATATTATCCACCAGCAGCCTCCCCCCGCTCACCGGATTTATGCCAAAA
CTAGTCATGCTAAACGAACTTGTTAAGCAAGAACTTATAATTCTGGCCACAACAACAGCC
TTAATATCACTAATTAATTTACTATTTTACATACGAATTGCATACCTAAGCGCAATATTA
ACATCACCAACAACATCCACTTCCACAATAAAATGACGCCCACAAACC
>T_agilis_4396_Lar
ATGACTAAAATACTAATCACAACCAGCATCATCTTAGGTACGACAATAGTCATTACAAGC
CACCATTGACTCATAGCATGAGTTGGACTAGAAATTAACATACTAGCTATTCTACCAGTA
ATTTCAAAACCAAAAACAACCCGATCTACAGAAGCTACAACAAAGTACTTCTTAACACAA
GCTGTCGCGTCCATTATACTGCTAATAGCAAGCACAACCAATGCCTGACAAACAGGCACA
TGAAGCACCACACAAATTGATAATATGTTCTCATCCACTATTATAATCCTCGCCCTAGCT
ACAAAAATAGGCGCCGCCCCATTTCACTTCTGATTCCCTGAAGTGCTACAAGGAACCTCA
ATAATAACAGCTATAATTATTTCCTCATGACAAAAAATTGCACCCACAACAATAATATAT
ATAATCTCAGATAACACTAAAACACTTATCCTCATTCCCGTAGGTGTACTATCAATACTA
GTCGGAGGACTAGGAGGCATTAATCAAACACAGATACGAAAAATAATAGCCTACTCCTCA
ATCAGCAACACGGGATGAACCGTCATAATAATAGCCATCTCACCAAATATTGCAATATTT
AATATACTATTATACATCATCATAATCATCCCAACATTTATAATAATGTCATCCACATCA
ACCAAAACACTACAAAATATGTCAACCATATGAACAACCGCCCCAATACTAACATACCTA
ATCACACTACTTATATTATCCATCAGCAGCCTTCCCCCACTCACCGGATTTATACCAAAA
CTAGTCATACTAAACGAACTTGTTAAGCAAGAACTTATAATTCTAGCCACAACAACAGCC
TTAATATCGCTAATTAATTTACTATTCTACATACGAATTGCATACCTAAGCGCAATATTA
ACATCACCAACAACATCCACTTCAACAATAAAATGACGCCCACAAGCC
>T_agilis_4397_Lar
ATGACTAAAATACTAATCACAACCAGCATCATCTTAGGTACGACAATAGTCATTACAAGC
CACCATTGACTCATAGCATGAGTTGGACTAGAAATTAACATACTAGCTATTCTACCAGTA
ATTTCAAAACCAAAAACAACCCGATCTACAGAAGCTACAACAAAGTACTTCTTAACACAA
GCTGTCGCGTCCATTATACTGCTAATAGCAAGCACAACCAATGCCTGACAAACAGGCACA
TGAAGCACCACACAAATTGATAATATGTTCTCATCCACTATTATAATCCTCGCCCTAGCT
ACAAAAATAGGCGCCGCCCCATTTCACTTCTGATTCCCTGAAGTGCTACAAGGAACCTCA
ATAATAACAGCTATAATTATTTCCTCATGACAAAAAATTGCACCCACAACAATAATATAT
ATAATCTCAGATAACACTAAAACACTTATCCTCATTCCCGTAGGTGTACTATCAATACTA
GTCGGAGGACTAGGAGGCATTAATCAAACACAGATACGAAAAATAATAGCCTACTCCTCA
ATCAGCAACACGGGATGAACCGTCATAATAATAGCCATCTCACCAAATATTGCAATATTT
AATATACTATTATACATCATCATAATCATCCCAACATTTATAATAATGTCATCCACATCA
ACCAAAACACTACAAAATATGTCAACCATATGAACAACCGCCCCAATACTAACATACCTT
ATCACACTACTTATATTATCCATCAGCAGCCTTCCCCCACTCACCGGATTTATACCAAAA
CTAGTCATACTAAACGAACTTGTTAAGCAAGAACTTATAATTCTAGCCACAACAACAGCC
TTAATATCGCTAATTAATTTACTATTCTACATACGAATTGCATACCTAAGCGCAATATTA
ACATCACCAACAACATCCACTTCAACAATAAAATGACGCCGACAAGCC
>T_agilis_4688_Kashan
ATGACTAAAATACTAATCACAACCAGCATCATCTTAGGTACGACAATAGTCATTACAAGC
CACCATTGACTCATAGCATGAGTTGGACTAGAAATTAACATACTAGCTATTCTACCAGTA
ATTTCAAAACCAAAAACAACCCGATCTACAGAAGCTACAACAAAGTACTTCTTAACACAA
GCTGTCGCGTCCATTATACTGCTAATAGCAAGCACAACCAATGCCTGACAAACAGGCACA
TGAAGCACCACACAAATTGATAATATGTTCTCATCCACTATTATAATCCTCGCCCTAGCT
ACAAAAATAGGCGCCGCCCCATTTCACTTCTGATTCCCTGAAGTGCTACAAGGAACCTCA
ATAATAACAGCTATAATTATTTCCTCATGACAAAAAATTGCACCCACAACAATAATATAT
ATAATCTCAGATAACACTAAAACACTTATCCTCATTCCCGTAGGTGTACTATCAATACTA
GTCGGAGGACTAGGAGGCATTAATCAAACACAGATACGAAAAATAATAGCCTACTCCTCA
CAAGGCAAGGATGGATGAACCGTCATAATAATAGCCATCTCACCAAATATTGCAATATTT
AATATACTATTATACATCATCATAATCATCCCAACATTTATAATAATGTCATCCACATCA
ACCAAAACACTACAAAATATGTCAACCATATGAACAACCGCCCCAATACTAACATACCTA
ATCACACTACTTATATTATCCATCAGCAGCCTTCCCCCACTCACCGGATTTATACCAAAA
CTAGTCATACTAAACGAACTTGTTAAGCAAGAACTTATAATTCTAGCCACAACAACAGCC
TTAATATCGCTAATTAATTTACTATTCTACATACGAATTGCATACCTAAGCGCAATATTA
ACATCACCAACAACATCCACTTCAACAATAAAATGACGCCAACAAGCC
>T_agilis_4944_Ardakan
ATGACCAAAGCATTAATAACTACCAGTATCATCCTGGGGACAACAATAGTTATTACAAGC
CATCACTGACTCATGGCATGAGTCGGATTAGAAATTAACATATTAGCCATCCTACCAATA
ATTTCAAAACCAAAAACAACCCGATCTACAGAAGCCACAACAAAATACTTTTTAACACAA
ACTGTTGCATCAATTATGCTACTAATAGCAAGCACAACCAATGCTTGACAAACAGGCACA
TGAAATATTACACAAATTAATAACATATACTCATCAACTATTATAATCCTGGCCCTAGCC
ACAAAAATAGGCGCCGCCCCATTTCACTTCTGATTTCCAGAAGTACTACAAGGATCCTCA
ACAACAACAGCAATAATTATTTCCTCCTGACAAAAAATTGCACCCACAGCAATAATATAT
ATAATCTCAAACAACCCCCAAACAACTATTCTCACCCTTGTTGGTTTACTATCAATACTG
GTTGGAGGAATAGGAGGTATTAATCAAACACAAATACGAAAAATAATAGCCTACTCCTCA
ATCAGCAACACCGGATGAACCACCATAATAATAGCCATCGCACCAAATATCGCAATATTC
AACATACTAATCTATATAATTATAATCATTCCAACATTCATAATAATATCATCCACATCA
ACCAAAACACTACAAAACATATCAACCATATGAACGACCTCCCCAATACTAACGTACCTA
ATAACCCTACTTATGTTGTCCACCAGCAGCCTCCCCCCCCTCACTGGGTTTATACCACAA
TTAATTATACTAAATGAACTTATTAAGCAAGAACTTCCAATCCTTGCCATAACAACAGCC
TTGCTGTCATTAATTAACCTACTATTTTATATACGAATCGCATACCTGAGCGCAATACTA
ACACCACCAACAACATCCGCCTCCATAATAAAATGACGGCAACAAACC
>T_agilis_4945_Ardakan
ATGACCAAAGCATTAATAACTACCAGTATCATCCTGGGAACAACAATAGTTATTACAAGC
CATCACTGACTCATGGCATGAGTCGGATTAGAAATTAACATATTAGCCATCCTACCAATA
ATTTCAAAACCAAAAACAACCCGATCTACAGAAGCCACAACAAAATACTTTTTAACACAA
ACTGTTGCATCAATTATGCTACTAATAGCAAGCACAACCAATGCTTGACAAACAGGCACA
TGAAATATTACACAAATTAATAACATATACTCATCAACTATTATAATCCTGGCCCTAGCC
ACAAAAATAGGCGCCGCCCCATTTCACTTCTGATTTCCAGAAGTACTACAGGGATCCTCA
ACAACAACAGCAATAATTATTTCCTCCTGACAAAAAATTGCACCCACAGCAATAATATAT
ATAATCTCAAACAACCCCCAAACAACTATTCTTACCCTTGTTGGTTTACTATCAATACTG
GTTGGAGGAATAGGAGGTATTAATCAAACACAAATACGAAAAATAATAGCCTACTCCTCA
ATCAGCAACACCGGATGAACCACCATAATAATAGCCATCGCACCAAATATCGCAATATTC
AACATACTAATCTATATTATTATAATCATTCCAACATTCATAATAATATCATCCACATCA
ACCAAAACACTACAAAACATATCAACCATATTAACGATCTCCCCAATACTAACGTACCTA
ATAACCCTACTTATGTTGTCCACCAGCAGCCTCCCACCCCTCACTGGGTTTATACCAAAA
TTAATTATACTAAATGAACTTATTAAGCAAGAACTTCCAATCCTTGCCATAACAACAGCT
TTGCTGTCATTAATTAACCTACTATTTTATATACGAATCGCATACCTGAGCGCAATACTA
ACACCACCCACCACATCCACCTCCCTAATAAAATGACGGCCACTAACC
>T_agilis_4971_Kharanaq
ATGACCAAAGCATTAATAACTACCAGTATCATCCTGGGGACAACAATAGTTATTACAAGC
CATCACTGACTCATGGCATGAGTCGGATTAGAAATTAACATATTAGCCATCCTACCAATA
ATTTCAAAACCAAAAACAACCCGATCTACAGAAGCCACAACAAAATACTTTTTAACACAA
ACTGTTGCATCAATTATGCTACTAATAGCAAGCACAACCAATGCTTGACAAACAGGCACA
TGAAATATTACACAAATTAATAACATATACTCATCAACTATTATAATCCTGGCCCTAGCC
ACAAAAATAGGCGCCGCCCCATTTCACTTCTGATTTCCAGAAGTACTACAAGGATCCTCA
ACAACAACAGCAATAATTATTTCCTCCTGACAGAAAATTGCACCCACAGCAATAATATAT
ATAATCTCAAACAACTCCCAAACAACTATTCTTACCCTTGTTGGTCTACTATCAATACTG
GTTGGAGGAATAGGAGGTATTAATCAAACACAAATACAAAAAATAATAGCCTACTCCTCA
ATCAGCAACACCGGATGAACCATCATAATAATAGCCATCGCACCAAATATCGCAATATTC
AACATACTAATCTATATAATTATAATCATTCCAACATTCATAATAATATCATCCACATCA
ACCAAAACACTACAAAACATATCAACCATATGAACGATCTCCCCAATACTAACGTACCTA
ATAACCCTACTTATGTTATCCACTAGCAGCCTCCCACCCCTCACTGGGTTTATACCAAAA
TTAATTATACTAAATGAACTTATTAAGCAAGAACTTCCAATCCTTGCCATAACAACAGCC
TTGCTGTCATTAATTAACCTACTATTTTATATACAAATCGCATACCTTAGCGCAATACTA
ACACCACCAACAACATCCGCCTCCCTAATAAAATGACGGCGACAAACC
>T_agilis_4986_Siahkooh
ATGACCAAAGCATTAATAACTACCAGTATCATCCTGGGGACAACAATAGTTATTACAAGC
CATCACTGACTCATGGCATGAGTCGGATTAGAAATTAACATATTAGCCATCCTACCAATA
ATCTCAAAACCAAAAACAACCCGATCTACAGAAGCCACAACAAAATACTTTTTAACACAA
ACTGTTGCATCAATTATGCTACTAATAGCAAGCACAACCAATGCTTGACAAACAGGCACA
TGAAATATTACACAAATTAATAACACATACTCGTCAACTATTATAATCCTGGCCCTAGCC
ACAAAAATAGGCGCCGCCCCATTTCACTTCTGATTTCCAGAAGTACTACAAGGATCCTCA
ACAACAACAGCAATAATTATTTCCTCCTGACAAAAAATTGCACCCACAGCAATAATATAT
ATAATCTCAAACAACCCCCAAACAACTATTCTCACCCTTGTTGGTTTACTATCAATACTG
GTTGGAGGAATAGGAGGTATTAATCAAACACAAATACGAAAAATAATAGCCTACTCCTCA
CACACCAACAAGGGATGGACCACCATAATAATAGCCATCGCACCAAATATCGCAATATTC
AACATACTAATCTATATTATTATAATCATTCCAACATTCATAATAATATCATCCACATCA
ACCAAAACACTACAAAACATATCAACCATATGAACGACCTCCCCAATACTAACGTACCTA
ATAACCCTACTTATGTTGTCCACCAGCAGCCTCCCACCCCTCACTGGGTTTATACCAAAA
TTAATTATACTAAATGAACTTATTAAGCAAGAACTTCCAATCCTTGCCATAACAACAGCC
TTGCTGTCATTAATTAACCTACTATTTTATATACGAATCGCATACCTGAGCGCAATACTA
ACACCACCAACAACATCCGCCTCCATAATAAAATGACGGCAACAAACC
>T_agilis_5863_Zabol
ATGACTAAAATCCTAATCATAACCAGCATCATCCTAGGTACAACAATAGTCATTACAAGC
CATCATTGACTCATGGCCTGAGTTGGACTAGAAATTAACATACTAGCTATTCTACCAATA
ATTTCAAAACCAAAAACAACCCGATCTACAGAAGCTACAACAAAGTACTTCTTAACACAA
GCTGTCGCATCAATTATACTGCTAATAGCAAGCACAACCAATGCCTGACAAACAGGCACA
TGAAACATCACACAAATCAATAATGTGTACTCATCCACTATTATAATCCTCGCCCTAGCT
ACAAAAATAGGCGCCGCTCCATTTCACTTCTGATTCCCAGAAGTACTACAAGGAACCTCA
ATAATAACAGCCATAATTATTTCCTCATGACAAAAAATTGCACCCACAACAATAATGTAC
ATGATCTCAAACAACACTACAGCACAGATCCTCATCCCCGTAGGTGTACTATCAATACTA
GTCGGAGGAATAGGAGGCATTAATCAAACACAAATACGAAAAATAATAGCCTACTCCTCA
ATTAGCAACACAGGATGAACCGTCATAATAATAGCCATCTCGCCAAATATCGCAATATTT
AATATACTATTATACATCATCATAATTATCCCAACATTTATAATAATGTCCTCCACATCA
ACCAAGACACTACAAAACATCTCAACCATATGAACAACCTCCCCAATACTAACATACCTG
ATTACCCTACTTATATTATCAACCAGCAGCCTTCCCCCGCTCACCGGGTTTATACCAAAA
CTAGTCATGCTAAACGAACTTGTCAAGCAAGAACTTATAATTCTGGCCACAACAACAGCC
TTAATATCACTAATTAATCTACTATTTTACATACGAATTGCTTACCTAAGCGCAATATTA
ACATCACCAACAACATCCACTTCCACAATAAAATGACGCCAACAAGCC
>T_agilis_5876_Zabol
ATGACTAAAATCCTAATCATAACCAGCATCATCCTAGGTACAACAATAGTCATTACAAGC
CATCATTGACTCATGGCCTGAGTTGGGCTAGAAATTAACATACTAGCTATTCTACCAATA
ATTTCAAAACCAAAAACAACCCGATCTACAGAAGCTACAACAAAGTACTTCTTAACACAA
GCTGTCGCATCAATTATACTGCTAATAGCAAGCACAACCAATGCCTGACAAACAGGCACA
TGAAACATCACACAAATCAATAATGTGTACTCATCCACTATTATAATCCTCGCCCTAGCT
ACAAAAATAGGCGCCGCTCCATTTCACTTCTGATTCCCAGAAGTACTACAAGGAACCTCA
ATAATAACAGCCATAATTATTTCCTCATGACAAAAAATTGCACCCACAACAATAATGTAC
ATGATCTCAAACAACACTACAGCACATATCCTCATCCCCGTAGGTGTACTATCAATACTA
GTCGGAGGAATAGGAGGCATTAATCAAACACAAATACGAAAAATAATAGCCTACTCCTCA
TTAAGCAACCCGGGATGAACCGTCATAATAATAGCCATCTCGCCAAATATCGCAATATTT
AATATACTATTATACATCATCAAAATTATCCCAACATTTATAATAATGTCCTCCACATCA
ACCAAGACACTACAAAACATCTCAACCATATGAACAACCTCCCCAATACTAACATACCTG
ATTACCCTACTTATATTATCCACCAGCAGCCTTCCCCCGCTCACCGGGTTTATACCAAAA
CTAGTCATGCTAAACGAACTTGTCAAGCAAGAACTTATAATTCTGGCCACAACAACAGCC
TTAATATCACTAATTAATCTACTATTTTACATACGAATTGCTTACCTAAGCGCAATATTA
ACATCACCAACAACATCCACTTCCACAATAAAATGACGCCAACAAGCC
>T_agilis_5963_Zahedan
GTGACTAAAATACTAATCACAACTAGCATCATCTTAGGTACGACAATAGTCATTACAAGC
CACCATTGACTCATAGCATGAGTTGGACTAGAAATTAACATACTAGCTATTCTACCAGTA
ATTTCAAAACCAAAAACAACCCGATCTACAGAAGCTACAACAAAGTACTTCTTAACACAG
GCTGTCGCGTCCATTATACTGCTAATAGCAAGCACAACCAATGCCTGACAAACAGGCACA
TGAAGCATTACACAAATCGACAATATGTACTCATCCACTATTATAATCCTCGCCCTAGCT
ACAAAAATAGGCGCCGCCCCATTTCACTTCTGATTCCCTGAAGTGCTACAAGGAACCTCA
ATAATAACAGCTATAATTATTTCCTCATGGCAAAAAATTGCACCCACAACAATAATATAT
ATGATCTCAGATAACACTAAAACACTTATCCTCATTCCCGTAGGTGTACTATCAATACTA
GTCGGAGGACTAGGGGGCATTAATCAAACACAGATACGAAAAATAATAGCCTACTCCTCA
ATTAGCAACACGGGATGAACCATCATAATAATAGCCATCTCACCAAATATTGCAATATTT
AATATACTACTATACATCATCATAATCATCCCAACATTTATAATAATGTCATCCACATCA
ACCAAAACACTACAAAATATGTCAACCATATGAACAACCGCCCCAATACTAACATACCTA
ATCACCCTACTTATATTATCCATAAGCAGCCTTCCCCCACTTACCGGATTTATACCAAAA
CTAGTCATGCTAAACGAACTTGTTAAGCAAGAACTTATAATTCTAGCCACAACAACAGCC
TTAATATCGCTAATTAATTTACTATTTTACATACCAATTGCATACCTTAGCGCAATATTA
ACATCACCCACCCCATCCCCCTCCACAATAAAATGACGCCACCAAACC
>T_agilis_5964_Zahedan
GTGACTAAAATACTAATCACAACTAGCATCATCTTAGGTACGACAATAGTCATTACAAGC
CACCATTGACTCATAGCATGAGTTGGACTAGAAATTAACATACTAGCTATTCTACCAGTA
ATTTCAAAACCAAAAACAACCCGATCTACAGAAGCTACAACAAAGTACTTCTTAACACAG
GCTGTCGCGTCCATTATACTGCTAATAGCAAGCACAACCAATGCCTGACAAACAGGCACA
TGAAGCATCACACAAATCGATAATATGTACTCATCCACTATTATAATCCTCGCCCTAGCT
ACAAAAATAGGCGCCGCCCCATTTCACTTCTGATTCCCTGAAGTGCTACAAGGAACCTCA
ATAATAACAGCTATAATTATTTCCTCATGACAAAAAATTGCACCCACAACAATAATATAT
ATGATCTCAGATAACACTAAAACACTTATCCTCATTCCCGTAGGTGTACTATCAATACTA
GTCGGAGGACTAGGGGGCATTAATCAAACACAGATACGAAAAATAATAGCCTACTCCTCA
ATTAGCAACACGGGATGAACCATCATAATAATAGCTATCTCACCAAATATTGCAATATTT
AATATACTACTATACATCATCATAATCATTCCAACATTTATAATAATGTCATCCACATCA
ACCAAAACACTACAAAATATGTCAACCATATGAACAACCGCCCCAATACTAACATACCTT
ATCACCCTACTTATATTATCCATAAGCAGCCTTCCCCCACTTACCGGATTTATACCAAAA
CTAGTCATGCTAAACGAACTTGTTAAGCAAGAACTTATAATTCTAGCCACAACAACAGCC
TTAATATCGCTAATTAATTTACTATTTTACGTACGAATTGCATACCTAAGCGCAATATTA
ACATCACCCACCCCATCCACTTCCACAATAAAATGACGCCACCAACCC
>T_agilis_5965_Zahedan
GTGACTAAAATACTAATCACAACTAGCATCATCTTAGGTACGACAATAGTCATTACAAGC
CACCATTGACTCATAGCATGAGTTGGACTAGAAATTAACATACTAGCTATTCTACCAGTA
ATTTCAAAACCAAAAACAACCCGATCTACAGAAGCTACAACAAAGTACTTCTTAACACAG
GCTGTCGCGTCCATTATACTGCTAATAGCAAGCACAACCAATGCCTGACAAACAGGCACA
TGAAGCATCACACAAATCGATAATATGTACTCATCCACTATTATAATCCTCGCCCTAGCT
ACAAAAATAGGCGCCGCCCCATTTCACTTCTGATTCCCTGAAGTGCTACAAGGAACCTCA
ATAATAACAGCTATAATTATTTCCTCATGACAAAAAATTGCACCCACAACAATAATATAT
ATGATCTCAGATAACACTAAAACACTTATCCTCATTCCCGTAGGTGTACTATCAATACTA
GTCGGAGGACTAGGGGGCATTAATCAAACACAGATACGAAAAATAATAGCCTACTCCTCA
ATTAGCAACACGGGATGAACCATCATAATAATAGCTATCTCACCAAATATTGCAATATTT
AATATACTACTATACATCATCATAATCATCCCAACATTTATAATAATGTCATCCACATCA
ACCAAAACACTACAAAATATGTCAACCATATGAACAACCGCCCCAATACTAACATACCTA
ATCACCCTACTTATATTATCCATAAGCAGCCTTCCCCCACTTACCGGATTTATACCAAAA
CTAGTCATGCTAAACGAACTTGTTAAGCAAGAACTTATAATTCTAGCCACAACAACAGCC
TTAAAATCGCTAATTAATTTACTATTTTACGTACGAATTGCATACCTCAGCGCAATATTA
AAATCACCAACCACATCCACTTCCCCAATAAAATGAGGCCACCCACAC
>T_agilis_6058_Nehbandan
ATGACTAAAATGCTAATCACAACCAGCATCATCCTAGGTACAACAATAGTCATTACAAGC
CATCATTGACTCATGGCCTGAGTTGGGCTAGAAATTAACATACTAGCTATTCTACCAATA
ATTTCAAAACCAAAAACAACCCGATCTACAGAAGCTACAACAAAGTACTTCTTAACACAA
GCTGTCGCATCAATTATACTGCTAATAGCAAGCACAACCAATGCCTGACAAACAGGCACA
TGAAACATCACACAAATCAATAATGTGTACTCATCCACTATTATAATCCTCGCCCTAGCT
ACAAAAATAGGCGCCGCTCCATTTCACTTCTGATTCCCAGAAGTACTACAAGGAACCTCA
ATAATAACAGCTATAATTATTTCCTCATGACAAAAAATTGCACCCACAACAATAATGTAC
ATGATCTCAAACAACACTACAGCACAGATCCTCATCTCCGTAGGTGTACTATCAATACTA
GTCGGAGGAATAGGAGGCATTAATCAAACACAAATACGAAAAATAATAGCCTACTCCTCA
ATTAGCAACACGGGATGAACCGTCATAATAATAGCCATCTCGCCAAATATCGCAATATTT
AACATACTATTATACATCATCATAATTATCCCAACATTTATAATAATGTCCTCCACATCA
ACCAAGACACTACAAAACATCTCAACCATATGAACAACCTCCCCAATACTAACATACCTG
ATTACCCTACTTATATTATCCACCAGCAGCCTTCCCCCGCTCACCGGGTTTATACCACAA
CTAGTCATGCTAAACGAACTTGTCAAGCAAGAACTTATAATTCTGGCCACAACAACAGCC
TTAATATCACTAATTAATCTACTATTTTACATACAAATTGCTTACCTAAGCGCAATATTA
ACATCACCCACAACATCCACTTCCACAATAAAATGACGCCCACCAGCC
>T_agilis_6059_Nehbandan
ATGACTAAAATGCTAATCATAACCAGCATCATCCTAGGTACAACAATAGTCATTACAAGC
CATCATTGACTCATAGCCTGAGTTGGGCTAGAAATTAACATACTAGCTATTCTACCAATA
ATTTCAAAACCAAAAACAACCCGATCTACAGAAGCTACAACAAAGTACTTCTTAACACAA
GCTGTCGCATCAATTATACTGCTAATAGCAAGCACAACCAATGCCTGACAAACAGGCACA
TGAAACATCACACAAATCAATAATGTGTACTCATCCACCATTATAATCCTCGCCCTAGCT
ACAAAAATAGGCGCCGCTCCATTTCACTTCTGATTCCCAGAAGTACTACAAGGAACCTCA
ATAATAACAGCCATAATTATTTCCTCATGACAAAAAATTGCACCCACAACAATAATGTAC
ATGATCTCAGACAACACTACAGCACAAATCCTCATCCCCGTAGGTGTACTATCAATACTA
GTCGGAGGAATAGGAGGCATTAATCAAACACAAATACGAAAAATAATAGCCTACTCCTCA
ATTAGCAACACGGGATGAACCGTCATAATAATAGCTATCTCGCCAAATATTGCAATATTT
AATATACTATTATACATCATCATAATTATCCCAACATTTATAATAATGTCATCCACATCA
ACCAAGACACTACAAAACATCTCAACCATATGAACAACCTCCCCAATACTAACATACCTG
ATTACCCTACTTATATTATCCACCAGCAGCCTTCCCCCGCTCACCGGATTTATACCAAAA
CTAGTCATGCTAAACGAACTTGTCAAGCAAGAACTTATAATTCTGGCCACAACAACAGCC
TTAATATCACTAATTAATCTACTATTTTACATACGAATTGCTTACCTAAGCGCAATATTA
ACATCACCAACAACATCCACTTCCACAATAAAATGACGCCAACAAGCC
>T_agilis_6098_BoinZahra
ATGACCAAAATATTAATAATGACCAGCATCATCCTAGGGACGATAATAGTTATTACAAGC
CACCACTGACTCATAGCATGAGTCGGGCTAGAAATTAACATATTAGCCATCCTTCCAATA
ATTTCAAAACCAAAAACAATTCGGTCTACAGAGGCCACAACAAAATACTTTCTAACACAA
ACCGTTGCATCAATTATACTACTAATAGCAAGCACAACCAATGCTTGACAAACAGGCACA
TGAAATATTACACAAATTGATAATATGTACTCATCAACTATTATAATCCTAGCCCTAGCC
ACAAAAATAGGTGCCTCCCCATTTCACTTCTGATTTCCAGAAGTACTACAAGGATCTTCA
ACAACAACAGCAATAATTATTTCCTCCTGACAAAAAATCGCACCTACGACAATAATATAC
ATAGTCTCAAACAACCCTCAAACAACTATTCTTATTCTTATTGGTCTGTTATCAATGCTG
GTTGGAGGAATAGGGGGTATTAATCAAACACAGATACGAAAAATAATAGCCTACTCCTCA
ATCAGCAACACTGGATGAACCATCATAATAATAGCCCTCTCACCAAATATCGCAATATTC
AACATGCTAATTTATATTATTATAATCATTCCAACATTCATAATAATATCCTCAACATCA
ACCAAGACACTACAAAACATCTCAACCATATGAACAACCTCCCCCATACTAACATATCTT
ATAACCTTACTTATGTTGTCCACCAGCAGCCTTCCCCCCCTCACTGGGTTTATACCAAAA
TTAATCATACTAAACGAACTTATCAAGCAAGAACTTCCAATCCTTGCCACAACAACAGCC
TTACTATCATTAATTAACCTGCTGTTTTACATACGAATCGCAAACCTGAGCGCAATGTTA
ACACCACCCACAACATCCGCTTCCATAAAAAAATGACGGCGGCAAACC
>T_agilis_6607_Nushki
ATGACCAAAATACTAATCACAACCAGTATCATCCTAGGTACAACAATAGTCATTACAAGC
CACCATTGACTCATAGCATGAGTCGGACTAGAAATTAACATACTAGCTATTCTACCAATA
ATTTCAAAACCGAAAACAGCCCGATCCACAGAAGCTACAACAAAATACTTCTTAACACAA
GCTGTCGCATCCATTATACTTCTAATAGCAAGCACAACCAATGCCTGACAAACAGGCACA
TGAAACATCACACAAATTGATAATGTGTACTCATCCACTATTATAATCCTCGCCCTAGCT
ACAAAAATAGGCGCCGCCCCATTTCACTTCTGACTCCCAGAAGTACTACAAGGAACCACA
ATAATAACAGCTATAATTATTTCCTCATGACAAAAAATTGCACCCACGACAATAATATAT
ATGATCTCAAACAACACTAAAACACTTATCCTCATCCCCGTGGGCGTACTATCAATACTA
GTCGGAGGAATAGGGGGCATTAACCAAACACAAATACGAAAAATAATAGCCTACTCCTCA
ATTAGCAACACGGGATGAACCGTCATAATAATAGCTATCTCACCAAATATCGCAATATTT
AATATACTATTATATATCACCATAATTATCCCAACATTTATAATAATGTCATCCACATCA
ACCAAAACATTACAAAATATATCAACCATATGAACAACCTCCCCAATACTAACATACCTC
ATCACCCTACTTATATTATCCACCAGCAGCCTCCCCCCACTCACCGGATTTATACCAAAA
CTAGTCATGCTAAACGAACTTGTTAAGCAAGAGCTTATAATTCTGGCCACAACAACAGCC
TTGATATCGCTAATTAATTTACTATTTTACATACAAATTGCATACCTCAGCGCAATATTA
ACATCACCAACAACATCCACTTTCACAATAAAATGACGCCCACAAACC
>T_agilis_6611_Nushki
GTGACTACCATACTAAACACAACTAGCATCATCCTAGGTACAACAATAGTCATTACAAGC
CACCATTGACTCATAGCATGGGTCGGACTAGAAATTAACATACTAGCTATTCTACCAATA
ATTTCAAAACCGAAAACAACCCGATCCACAGAAGCTACAACAAAATACTTCTTAACACAA
GCTATCGCATCCATTATACTTCTAATAGCAAGCACAACCAATGCCTGACAAACAGGCACA
TGAAACATCACACAAATTGATAATGTGTACTCATCCACTATTATAATCCTCGCCCTAGCT
ACAAAAATAGGCGCCGCCCCATTTCACTTCTGACTCCCAGAAGTACTACAAGGAACCACA
ATAATAACAGCTATAATTATTTCCTCATGACAAAAAATTGCACCCACAACAATAATATAC
ATGATCTCAAACAACACAAAAACACTTATCCTCATCCCCGTGGGCGTACTATCAATACTA
GTCGGAGGAATAGGGGGCATTAACCAAACACAAATACGAAAAATAATAGCCTACTCCTCA
ATTAGCAACACAGGGTGAACCGTCATAATAATAGCTATCTCACCAAATATCGCAATATTT
AACATACTATTATATATCACCATAATTATCCCAACATTTATAATAATGTCATCCACATCA
ACCAAAACATTACAAAATATATCAACCATATGAACAACCTCCCCAATACTAACATACCTA
ATCACCCTACTTATATTATCCACCAGCAGCCTCCCCCCACTCACCGGATTTATACCAAAA
CTAGTCATGCTAAACGAACTTGTTAAGCAAGAGCTTATAATTCTGGCCACAACAACAGCC
TTAATATCGCTAATTAATTTACTATTTTACATACGAATTGCATACCTAAGCGCAATATTA
ACATCACCAACAACATCCACTTTCACAATAAAATGACGCCCACAAACC
>T_agilis_6617_Nushki
ATGACTAAAATACTAATCACAACTAGCATCATCCTAGGTACAACAATAGTCATTACAAGC
CACCATTGACTCATAGCATGAGTCGGACTAGAAATTAACATACTAGCTATTCTACCAATA
ATTTCAAAACCGAAAACAACCCGATCCACAGAAGCTACAACAAAATACTTCTTGACACAA
GCTGTCGCATCCATTATGCTTCTAATAGCAAGCACAACCAATGCCTGACAAACAGGCACA
TGAAACATCACACAAATTGATAATGTGTACTCATCCACTATTATAATCCTCGCTCTAGCT
ACAAAAATAGGCGCCGCCCCATTTCACTTCTGATTCCCAGAAGTACTACAAGGGACCACA
ATAATAACAGCTATAATTATCTCCTCATGACAAAAAATTGCACCCACGACAATAATATAT
ATGATCTCAAACAACACTAAAACGCTTATCCTCATCCCCGTAGGCGTACTATCAATACTA
GTCGGAGGAATAGGGGGCATTAACCAAACACAAATACGAAAAATAATAGCCTACTCCTCA
ATTAGCAACACGGGGTGAACCGTCATAATAATAGCTATCTCACCAAATATCGCAATATTT
AACATACTATTATATATCACCATAATTATCCCAACATTTATAATAATATCATCCACATCA
ACCAAAACATTACAAAACATGTCAACCATATGAACAACCTCCCCCACACTAACATACCTA
ATCACCCTACTTATATTATCCACCAGCAGCCTCCCCCCGCTCACCGGATTTATACCAAAA
CTAGTCATGCTAAACGAACTTGTTAAGCAAGAACTTATAATTCTAGCCACAACAACAGCC
TTAATATCACTAATTAATTTACTATTTTACATACAAATTGCATACCTTAGCGCAATATTA
ACATCACCAACAACATCCACTTCCACAATAAAATGACGCCCACAAACC
