# Supplementary material for: Molecular phylogeny and intraspecific differentiation of the Trapelus agilis species complex in Iran (Squamata: Agamidae) inferred from mitochondrial DNA sequences
Source: PeerJ. 2020 Feb 17;8:e8295. doi: 10.7717/peerj.8295 (PMC7032063; doi:10.7717/peerj.8295)
Supplement: Supplemental Information 2 [file peerj-08-8295-s006.fas]

>T.lesERP339Khoy
ACATTAATGATTCCAATTATACAGGAGTATTTCTCGCCGTCCATTTTTCCGCAAGCACAA
CCACAGCTTTTGATTCACTTATTCATATTTTACGAGACGTTAACTTTGGATGATTTATAC
AAAATATTCATGCAAATGGAGCCTCAATATTCTTCATTTGCATTTACATTCATATTGGAC
GAGGATTATACTACGGCTCATACCTTTATACAAAAACATGAAACGTGGGAATTTTACTCT
TGATGCTTACTACAGCCTTTATGGGATACGTTCTACCCTGAGGACAAATATCATTCTGAG
CCGCTACAG----
>T.lesERP338Khoy
ACATTAATGATTCCAATTATACAGGAGTATTTCTCGCCGTCCATTTTTCCGCAAGCACAA
CCACAGCTTTTGATTCACTTATTCATATTTTACGAGACGTTAACTTTGGATGATTTATAC
AAAATATTCATGCAAATGGAGCCTCAATATTCTTCATTTGCATTTACATTCATATTGGAC
GAGGATTATACTACGGCTCATACCTTTATACAAAAACATGAAACGTGGGAATTTTACTCT
TGATGCTTACTACAGCCTTTATGGGATACGTTCTACCCTGAGGACAAATATCATTCTGAG
CCGCTACAG----
>T.lesERP337Khoy
ACATTAATGATTCCAATTATACAGGAGTATTTCTCGCCGTCCATTTTTCCGCAAGCACAA
CCACAGCTTTTGATTCACTTATTCATATTTTACGAGACGTTAACTTTGGATGATTTATAC
AAAATATTCATGCAAATGGAGCCTCAATATTCTTCATTTGCATTTACATTCATATTGGAC
GAGGATTATACTACGGCTCATACCTTTATACAAAAACATGAAACGTGGGAATTTTACTCT
TGATGCTTACTACAGCCTTTATGGGATACGTTCTACCCTGAGGACAAATATCATTCTGAG
CCGCTACAG----
>T.les57TKermanshah
ACATTAGTAATTCCAACTATACAGGAGTATTTCTCGCTGTCCATTTTACCGCAAGCACAA
CCACAGCCTTTGATTCACTCATTCATATTTCGCGAGATGTTAACTTTGGATGATTTATAC
AAAATATTCATGCAAATGGAGCCTCTATATTCTTCATTTGTATTTATATTCATATTGGAC
GTGGCTTATATTATGGCTCATACCTTTATACAAAAACATGAAATGTGGGAATTTTACTTT
TGATGCTTACTACAGCCTTTATGGGATACGTCCTTCCCTGAGGACAAATATCATTCTGAG
GTGCTACAG----
>T.les2000_28Kermanshah
ACATTAATAATTCCAATTATACAGGAGTATTTCTCGCCGTCCATTTTACCGCAAGCACAA
CCTCAGCTTTTGATTCACTTATTCATATTTTACGAAACGTTAACTTTGGATGATTTATAC
AAAATATTCATGCAAATGGAGCCTCAATATTCTTCATTTGCATTTACATTCATATTGGAC
GAGGATTATACTACGGCTCATACCTTTACACAAAAACATGAAACGTGGGAATTTTACTCT
TGATGCTTACTACAGCCTTTATGGGATACGTTCTACCCTGAGGACAAATATCATTTTGAG
GTGCTA-------
>T.les_2000_27Kermanshah
ACATTAATAATTCCAATTATACAGGAGTATTTCTCGCCGTCCATTTTACCGCAAGCACAA
CCTCAGCTTTTGATTCACTTATTCATATTTTACGAAACGTTAACTTTGGATGATTTATAC
AAAATATTCATGCAAATGGAGCCTCAATATTCTTCATTTGCATTTACATTCATATTGGAC
GAGGATTATACTACGGCTCATACCTTTACACAAAAACATGAAACGTGGGAATTTTACTCT
TGATGCTTACTACAGCCTTTATGGGATACGTTCTACCCTGAGGACAAATATCATTTTGAG
GTGCTA-------
>T.les2000_17Kermanshah
ACATTAATAATTCCAATTATACAGGAGTATTTCTCGCCGTCCATTTTACCGCAAGCACAA
CCACAGCTTTTGATTCACTTATTCATATTTTACGAAACGTTAACTTTGGATGATTTATAC
AAAATATTCATGCAAATGGAGCCTCTATATTCTTCATTTACATTTACATTCATATTGGAC
GAGGATTATACTACGGCTCATACCTTTATACAAAAACATGAAACATGGGAATTTTACTCT
TGATGCTTACTACAGCCTTTATGGGATACGTTCTACCCTGAGGACAAATATCATTTTGAG
GTGCTA-------
>T.les2000_15Kermanshah
ACATTAGTAATTCCAACTATACAGGAGTATTTCTCGCTGTCCATTTTACCGCAAGCACAA
CCACAGCCTTTGATTCACTCATTCATATTTCGCGAGATGTTAACTTTGGATGATTTATAC
AAAATATTCATGCAAATGGAGCCTCTATATTCTTCATTTGTATTTATATTCATATTGGAC
GTGGCTTATATTATGGCTCATACCTTTATACAAAAACATGAAATGTGGGAATTTTACTTT
TGATGCTTACTACAGCCTTTATGGGATACGTCCTTCCCTGAGGACAAATATCATTCT---
-------------
>T.les_56TKermanshah
ACATTAGTAATTCCAACTATACAGGAGTATTTCTCGCTGTCCATTTTACCGCAAGCACAA
CCACAGCCTTTGATTCACTCATTCATATTTCGCGAGATGTTAACTTTGGATGATTTATAC
AAAATATTCATGCAAATGGAGCCTCTATATTCTTCATTTGTATTTATATTCATATTGGAC
GTGGCTTATATTATGGCTCATACCTTTATACAAAAACATGAAATGTGGGAATTTTACTTT
TGATGCTTACTACAGCCTTTATGGGATACGTCCTTCCCTGAGGACAAATATCATTCTGAG
GTG----------
>T.les31TKermanshah
ACATTAGTAATTCCAACTATACAGGAGTATTTCTCGCTGTCCATTTTACCGCAAGCACAA
CCACAGCTTTTGATTCACTCATTCATATTTTGCGGGATGTTAACTTTGGATGATTTATAC
AAAATATTCATGCAAATGGAGCCTCTATATTCTTCATTTGTATTTATATTCATATTGGAC
GTGGCTTATACTATGGCTCATACCTTTATACAAAAACATGAAATGTGGGAATTTTACTTT
TGATACTCACTACAGCCTTTATGGGATACGTTCTCCCCTGAGGACAAATATCATTCTGAG
GTGCTACAG----
>T.perGN592Khuzestan
ACATTACTAACTCAACTAGTACAGGTGTATTTCTCGCCAGCCATTTCACAGCAAACACAG
CCACAGCCTTTGACTCACTCATCCACATTTTACGTGACGTCAATTTCGGATGACTGATAC
AAAATATTCATGCAAACGGAGCCTCCATATTTTTTATCTGCATTTACACTCATATCGGAC
GAGGGCTATACTACGGTTCATACCTTTACAAAAAAACATGAAACATGGGAGTTATACTAC
TGATATTTACAACAGCCTTCATGGGATATGTACTACCATGAGGACAAATATCATTTTGAG
GTG----------
>T.perGN596Khuzestan
ACATTACTAACTCAACTAGTACAGGTGTATTTCTCGCCAGCCATTTCACAGCAAACACAG
CCACAGCCTTTGACTCACTCATCCACATTTTACGTGACGTCAATTTCGGATGACTGATAC
AAAATATTCATGCAAACGGAGCCTCCATATTTTTTATCTGCATTTACACTCATATCGGAC
GAGGGCTATACTACGGTTCATACCTTTACAAAAAAACATGAAACATGGGAGTTATACTAC
TGATATTTACAACAGCCTTCATGGGATATGTACTACCATGAGGACAAATATCATTTTGAG
GTGCTACAG----
>T.perGN597Khuzestan
ACATTACTAACTCAACTAGTACAGGTGTATTTCTCGCCAGCCATTTCACAGCAAACACAG
CCACAGCCTTTGACTCACTCATCCACATTTTACGTGACGTCAATTTCGGATGACTGATAC
AAAATATTCATGCAAACGGAGCCTCCATATTTTTTATCTGCATTTACACTCATATCGGAC
GAGGGCTATACTACGGTTCATACCTTTACAAAAAAACATGAAACATGGGAGTTATACTAC
TGATATTTACAACAGCCTTCATGGGATATGTACTACCATGAGGACAAATATCATTTTGAG
GTGCTACAG----
>T.perGN595Khuzestan
ACATTACTAACTCAACTAGTACAGGTGTATTTCTCGCCAGCCATTTCACAGCAAACACAG
CCACAGCCTTTGACTCACTCATCCACATTTTACGTGACGTCAATTTCGGATGACTGATAC
AAAATATTCATGCAAACGGAGCCTCCATATTTTTTATCTGCATTTACACTCATATCGGAC
GAGGGCTATACTACGGTTCATACCTTTACAAAAAAACATGAAACATGGGAGTTATACTAC
TGATATTTACAACAGCCTTCATGGGATATGTACTACCATGAGGACAAATATCATTTTGAG
GTG----------
>T.perGN594Khuzestan
ACATTACTAACTCAACTAGTACAGGTGTATTTCTCGCCAGCCATTTCACAGCAAACACAG
CCACAGCCTTTGACTCACTCATCCACATTTTACGTGACGTCAATTTCGGATGACTGATAC
AAAATATTCATGCAAACGGAGCCTCCATATTTTTTATCTGCATTTACACTCATATCGGAC
GAGGGCTATACTACGGTTCATACCTTTACAAAAAAACATGAAACATGGGAGTTATACTAC
TGATATTTACAACAGCCTTCATGGGATATGTACTACCATGAGGACAAATATCATTTTGAG
GTG----------
>T.sangT60Khazakhstan
ACACTAATAATTCAACTAGTACAGGTGTATTCCTCGCCATTCACTTTACAGCAAACACAA
CCACAGCCTTTGACTCACTCATTCACATTATACGCGACGTCAATTTTGGATGACTTATAC
AAAACACTCACGCAAATGGAGCCTCAATATTTTTTATTTGCATCTATATTCACATTGGAC
GAGGCCTATATTATGGTTCATATCTCTACAAAAAAACATGAAACATGGGTGTTATACTAC
TGATACTGACAACAGCTTTTATGGGGTACGTATTACCATGAGGACAAATATCATTTTGAG
GTGCTACAG----
>T.sangT56Khazakhstan
ACACTAATAATTCAACTAGTACAGGTGTATTCCTCGCCATTCACTTTACAGCAAACACAA
CCACAGCCTTTGACTCACTCATTCACATTATACGCGACGTCAATTTTGGATGACTTATAC
AAAACACTCACGCAAATGGAGCCTCAATATTTTTTATTTGCATCTATATTCACATTGGAC
GAGGCCTATATTATGGTTCATATCTCTACAAAAAAACATGAAACATGGGTGTTATACTAC
TGATACTGACAACAGCTTTTATGGGGTACGTATTACCATGAGGACAAATATCATTTTGAG
GTGCTACAG----
>T.sangT55Khazakhstan
ACACTAATAATTCAACTAGTACAGGTGTATTCCTCGCCATTCACTTTACAGCAAACACAA
CCACAGCCTTTGACTCACTCATTCACATTATACGCGACGTCAATTTTGGATGACTTATAC
AAAACACTCACGCAAATGGAGCCTCAATATTTTTTATTTGCATCTATATTCACATTGGAC
GAGGCCTATATTATGGTTCATATCTCTACAAAAAAACATGAAACATGGGTGTTATACTAC
TGATACTGACAACAGCTTTTATGGGGTACGTATTACCATGAGGACAAATATCATTTTGAG
GTGCTACAG----
>T.sangK16Khazakhstan
ACACTAATAATTCAACTAGTACAGGTGTATTCCTCGCCATTCACTTTACAGCAAACACAA
CCACAGCCTTTGACTCACTCATTCACATTATACGCGACGTCAATTTTGGATGACTTATAC
AAAACACTCACGCAAATGGAGCCTCAATATTTTTTATTTGCATCTATATTCACATTGGAC
GAGGCCTATATTATGGTTCATATCTCTACAAAAAAACATGAAACATGGGTGTTATACTAC
TGATACTGACAACAGCTTTTATGGGGTACGTATTACCATGAGGACAAATATCATTTTGAG
GTGCTACAG----
>T.sangK15Khazakhstan
ACACTAATAATTCAACTAGTACAGGTGTATTCCTCGCCATTCACTTTACAGCAAACACAA
CCACAGCCTTTGACTCACTCATTCACATTATACGCGACGTCAATTTTGGATGACTTATAC
AAAACATTCACGCAAATGGAGCCTCAATATTTTTTATTTGCATCTATATTCACATTGGAC
GAGGCCTATATTATGGTTCATATCTCTACAAAAAAACATGAAACATGGGTGTTATACTAC
TGATGCTGACAACAGCTTTTATGGGGTACGTATTACCATGAGGACAAATATCATTTTGAG
GTGCTACAG----
>T.sangT29Turkmenistan
GCACTAATAATTCAACTAGTACAGGTGTATTCCTCGCTATTCACTTTACAGCAAACACAA
CCACAGCCTTTGACTCACTCATTCACATTATACGCGACGTCAATTTTGGATGACTTGTAC
AAAACATTCACGCAAATGGGGCCTCAATATTTTTCATCTGCATCTATATTCACATTGGAC
GAGGCCTATATTATGGCTCATATCTCTACAAAAAAACATGAAACATGGGTGTTACACTAC
TGATGCTGACAACAGCTTTTATGGGGTACGTATTACCATGAGGACAAATATCATTTTGAG
GTGCTACAG----
>T.sangT99Uzbekistan
ACACTAATAATTCAACTAGTACAGGTGTATTCCTCGCCATTCACTTTACAGCAAACACAA
CCACAGCCTTTGACTCACTCATTCACATTATACGCGACGTCAATTTTGGATGACTTATAC
AAAACATTCACGCAAATGGGGCCTCAATATTTTTTATTTGCATCTATATTCACATTGGAC
GAGGCCTATATTATGGTTCATATCTCTACAAAAAAACATGAAACATGGGTGTTATACTAC
TGATACTGACAACAGCTTTTATGGGGTACGTATTACCATGAGGACAAATATCATTTTGAG
GTGCTACAG----
>T.sang23939Khazakhstan
GCACTAATAATTCAACTAGTACAGGTGTATTCCTCGCTATTCACTTTACAGCAAACACAA
CCACAGCCTTTGACTCACTCATTCATATTATACGCGACGTCAATTTTGGATGACTTGTAC
AAAACATTCACGCAAATGGGGCCTCAATATTTTTCATCTGCATCTATATTCACATTGGAC
GAGGCCTATATTATGGCTCATATCTCTACAAAAAAACATGAAACATGGGTGTTACACTAC
TGATACTGACAACAGCTTTTATGGGGTACGTATTACCATGAGGACAAATATCATTTTGAG
GTGCTACAG----
>T.sangT100Uzbekistan
ACACTAATAATTCAACTAGTACAGGTGTATTCCTCGCCATTCACTTTACAGCAAACACAA
CCACAGCCTTTGACTCACTCATTCACATTATACGCGACGTCAATTTTGGATGACTTATAC
AAAACATTCACGCAAATGGAGCCTCAATATTTTTCATTTGCATCTATATTCACATTGGAC
GAGGCCTATATTATGGTTCATATCTCTACAAAAAAACATGAAACATGGGTGTTATACTAC
TGATACTGACAACAGCTTTTATGGGGTACGTATTACCATGAGGACAAATATCATTTTGAG
GTGCTACAG----
>T.sangT54Khazakhstan
ACACTAATAATTCAACTAGTACAGGTGTATTCCTCGCCATTCACTTTACAGCAAACACAA
CCACAGCCTTTGACTCACTCATTCACATTATACGCGACGTCAATTTTGGATGACTTATAC
AAAACATTCACGCAAATGGAGCCTCAATATTTTTCATTTGCATCTATATTCACATTGGAC
GAGGCCTATATTATGGTTCATATCTCTACAAAAAAACATGAAACATGGGTGTTATACTAC
TGATACTGACAACAGCTTTTATGGGGTACGTATTACCATGAGGACAAATATCATTTTGAG
GTGCTACAG----
>T.sangT28Turkmenistan
ACACTAATAATTCAACTAGTACAGGTGTATTCCTCGCCATTCACTTTACAGCAAACACAA
CCACAGCCTTTGACTCACTCATTCACATTATGCGCGACGTCAATTTTGGATGACTTATGC
AAAACATTCACGCAAATGGGGCCTCAATATTTTTTATTTGCATCTATATTCACATTGGAC
GAGGCCTATATTATGGTTCATATCTCTACAAAAAAACATGAAACATGGGTGTTATACTAC
TGATACTGACAACAGCTTTTATGGGGTACGTATTACCATGAGGACAAATATCATTTTGAG
GTGCTACAG----
>T.sangT95Khazakhstan
ACACTAATAATTCAACTAGTACAGGTGTATTCCTCGCTATTCACTTTACAGCAAACACAA
CCACAGCCTTTGACTCACTCATTCACATTATACGCGACGTCAATTTTGGATGACTTGTAC
AAAACATTCACGCAAATGGGGCCTCAATATTTTTCATCTGCATCTATATTCACATTGGAC
GAGGCCTATATTATGGCTCATATCTCTACAAAAAAACATGAAACATGGGTGTTACACTAC
TGATACTGACAACAGCTTTTATGGGGTACGTATTACCATGAGGACAAATATCATTTTGAG
GTGCTACAG----
>T.sangK13Khazakhstan
GCACTAATAATTCAACTAGTACAGGTGTATTCCTCGCTATTCACTTTACAGCAAACACAA
CCACAGCCTTTGACTCACTTATTCACATTATACGCGACGTCCATTTTGGATGACTTATAC
AAAACATTCACGCAAATGGGGCCTCAATATTTTTCATCTGCATCTATATTCACATTGGAC
GAGGCCTATATTATGGCTCATATCTCTACAAAAAAACATGAAACATGGGTGTTACACTAC
TGATACTGACAACAGCTTTTATGGGGTACGTATTACCATGAGGACAAATATCATTTTGAG
GTGCTACAG----
>T.sangK17Khazakhstan
GCACTAATAATTCAACTAGTACAGGTGTATTCCTCGCTATTCACTTTACAGCAAACACAA
CCACAGCCTTTGACTCACTCATTCACATTATACGCGACGTCAATTTTGGATGACTTGTAC
AAAACATTCACGCAAATGGGGCCTCAATATTTTTCATCTGCATCTATATTCACATTGGAC
GAGGCCTATATTATGGCTCATATCTCTACAAAAAAACATGAAACATGGGTGTTACACTAC
TGATACTGACAACAGCTTTTATGGGGTACGTATTACCATGAGGACAAATATCATTTTGAG
GTGCTACAG----
>T.spT108Fars
ACATTAATAATCCAACTAGTACAGGTGTATTTCTCGCTGTTCACTTTACAGCAAACACAG
CCACAGCCTTTGACTCACTCATTCATATTATCCGAGACGTCAACTTTGGATGATTTATAC
AAAACATTCACGCAAACGGAGCCTCAATATTTTTCATCTGCATCTACATTCACATCGGAC
GAGGCCTATATTACGGCTCATACCTCTACAAAAAAACATGAAACATGGGTGTTTTACTAC
TGACACTGACAACAGCTTTCATGGGGTACGTACTACCATGAGGACAAATATCATTCTGAG
CTGCCACAG----
>T.spT65Fars
ACATTAATAATCCAACTAGTACAGGTGTATTTCTCGCTGTTCACTTTACAGCAAACACAG
CCACAGCCTTTGACTCACTCATTCATATTATCCGAGACGTCAACTTTGGATGATTTATAC
AAAACATTCACGCAAACGGAGCCTCAATATTTTTCATCTGCATCTACATTCACATCGGAC
GAGGCCTATATTACGGCTCATACCTCTACAAAAAAACATGAAACATGGGTGTTTTACTAC
TGACACTGACAACAGCTTTCATGGGGTACGTACTACCATGAGGACAAATATCATTCTGAG
CTGCCACAG----
>T.spT64Fars
ACATTAATAATCCAACTAGTACAGGTGTATTTCTCGCTGTTCACTTTACAGCAAACACAG
CCACAGCCTTTGACTCACTCATTCATATTATCCGAGACGTCAACTTTGGATGATTTATAC
AAAACATTCACGCAAACGGAGCCTCAATATTTTTCATCTGCATCTACATTCACATCGGAC
GAGGCCTATATTACGGCTCATACCTCTACAAAAAAACATGAAACATGGGTGTTTTACTAC
TGACACTGACAACAGCTTTCATGGGGTACGTACTACCATGAGGACAAATATCATTCTGAG
CTGCCACAG----
>T.spT106Fars
ACATTAATAATCCAACTAGTACAGGTGTATTTCTCGCTGTTCACTTTACAGCAAACACAG
CCACAGCCTTTGACTCACTCATTCATATTATCCGAGACGTCAACTTTGGATGATTTATAC
AAAACATTCACGCAAACGGAGCCTCAATATTTTTCATCTGCATCTACATTCACATCGGAC
GAGGCCTATATTACGGCTCATACCTCTACAAAAAAACATGAAACATGGGTGTTTTACTAC
TGACACTGACAACAGCTTTCATGGGGTACGTACTACCATGAGGACAAATATCATTCTGAG
CTGCCACAG----
>T.spT41Fars
ACATTAATAATCCAACTAGTACAGGTGTATTTCTCGCTGTTCACTTTACAGCAAACACAG
CCACAGCCTTTGACTCACTCATTCATATTATCCGAGACGTCAACTTTGGATGATTTATAC
AAAACATTCACGCAAACGGAGCCTCAATATTTTTCATCTGCATCTACATTCACATCGGAC
GAGGCCTATATTACGGCTCATACCTCTACAAAAAAACATGAAACATGGGTGTTTTACTAC
TGACACTGACAACAGCTTTCATGGGGTACGTACTACCATGAGGACAAATATCATTCTGAG
CTGCCACAG----
>T.spT18Fars
ACATTAATAATCCAACTAGTACAGGTGTATTTCTCGCTGTTCACTTTACAGCAAACACAG
CCACAGCCTTTGACTCACTCATTCATATTATCCGAGACGTCAACTTTGGATGATTTATAC
AAAACATTCACGCAAACGGAGCCTCAATATTTTTCATCTGCATCTACATTCACATCGGAC
GAGGCCTATATTACGGCTCATACCTCTACAAAAAAACATGAAACATGGGTGTTTTACTAC
TGACACTGACAACAGCTTTCATGGGGTACGTACTACCATGAGGACAAATATCATTCTGAG
CTGCCACAG----
>T.agilisGN616Golgir
ACATTAATAATCCAACTAGTACAGGTGTATTTCTCGCTGTTCACTTTACAGCAAACACAG
CCACAGCCTTTGACTCACTCATTCACATTATACGCGACGTCAATTTTGGATGACTTGTAC
AAAACATTCACGCAAATGGGGCCTCAATATTTTTCATCTGCATCCATATTCACATTGGAC
GAGGCCTATATTATGGCTCATATCTCTACAAAAAAACATGAAACATGGGTGTTACACTAC
TGATGCTGACAACAGCTTTCATGGGGTACGTATTACCATGAGGACAAATATCATTCTGAG
CTGCCA-------
>T.agilisGN617Golgir
ACATTAATAATCCAACTAGTACAGGTGTATTTCTCGCTGTTCACTTTACAGCAAACACAG
CCACAGCCTTTGACTCACTCATTCACATTATACGCGACGTCAATTTTGGATGACTTGTAC
AAAACATTCACGCAAATGGGGCCTCAATATTTTTCATCTGCATCCATATTCACATTGGAC
GAGGCCTATATTATGGCTCATATCTCTACAAAAAAACATGAAACATGGGTGTTACACTAC
TGATGCTGACAACAGCTTTCATGGGGTACGTATTACCATGAGGACAAATATCATTCTGAG
CTGCCA-------
>T.agilis02_250Eshtehard
---------------------------------------------TTTACACAAACACAA
CCACAGCTTTTGACTCACTACTTCACATTCTACGAGACGTTAACTTCGGATGGCTCGTTC
AAAACATTCACGCAAACGGAGCCTCAATATTTTTTATCTGCATCTACGTTCACATTGGAC
GAGGACTATACTACGGCTCATACCTTTACAAAAAAACATGAAACGTGGGAGTTGCACTAT
TGATATTGACAACAGCTTTCATGGGCTAAGTATTACCATGAGGACCGATATCATTCCGAG
CTGCCA-------
>T.agilis02_259Eshtehard
---------------------------------------------TTACCACAAACACAA
CCACAGCTTTTGACTCACTACTTCACATTCTACGAGACGTTAACTTCGGATGGCTCGTTC
AAAACATTCACGCAAACGGAGCCTCAATATTTTTTATCTGCATCTACGTTCACATTGGAC
GAGGACTATACTACGGCTCATACCTTTACAAAAAAACATGAAACGTGGGAGTTGCACTAT
TGATATTGACAACAGCTTTCATGGGCTAAGTATTACCATGAGGACCGATATCATTCCGAG
CTGCCA-------
>T.agilisERP349Qom
---------------------------------------------TTACCACAAACACAA
CCACAGCTTTTGACTCACTACTTCACATTCTACGAGACGTTAACTTCGGATGGCTCGTTC
AAAACATTCACGCAAACGGAGCCTCAATATTTTTTATCTGCATCTATGTTCACATTGGAC
GAGGACTATACTACGGTTCATACCTTTACAAAAAAACATGAAACGTGGGAGTTGCACTAT
TGATATTGACAACAGCTTTCATGGGCTACGTATTACCATGAGGACAAATATCATTCTGAG
CTGCCACGG----
>T.agilissmp63Sarbishe
ACACTAATAATCCAACTAGTACAGGTGTATTCCTCGCCATTCACTTTACAGCAAACACAG
CCACAGCCTTTGACTCACTCATTCACATTATACGAGATGTCAACTTTGGATGACTTGTAC
AAAACATTCACGCAAACGGGGCCTCAATATTTTTTATCTGCATCTATATTCACATCGGAC
GAGGCCTATATTACGGCTCATACCTATACAAAAAAACATGAAACATGGGTGTTTTACTAC
TGATACTGACAACAGCTTTCATGGGGTACGTACTACCATGGGGACAAATATCATTCTGAG
CTGCCCCAG----
>T.agilisERP60Sarbishe
ACACTAATAATCCAACTAGTACAGGTGTATTCCTCGCCATTCACTTTACAGCAAACACAG
CCACAGCCTTTGACTCACTCATTCACATTATACGCGACGTCAATTTTGGATGACTTATGC
AAAACATTCACGCAAATGGGGCCTCAATATTTTTTATTTGCATCTATATTCACATTGGAC
GAGGCCTATATTATGGTTCATATCTCTACAAAAAAACATGAAACATGGGTGTTATACTAC
TGATACTGACAACAGCTTTTATGGGGTACGTATTACCATGAGGACAAATATCATTCTGAG
CTGCCACAG----
>T.agilisERP37Khorasan
ACACTAATAATCCAACTAGTACAGGTGTATTCCTCGCCATTCACTTTACAGCAAACACAG
CCACAGCCTTTGACTCACTCATTCACATTATACGAGATGTCAACTTTGGATGACTTGTAC
AAAACATTCACGCAAACGGGGCCTCAATATTTTTCATCTGCATCTATATTCACATTGGAC
GAGGCCTATATTACGGCTCATACCTGTACAAAAAAACATGAAACATGGGTGTTTTACTAC
TGATACTGACAACAGCTTTCATGGGATACGTATTACCATGGGGACAAATATCATTCTGAG
CTGCCCCAG----
>T.agilisERP23Khorasan
ACACTAATAATCCAACTAGTACAGGTGTATTCCTCGCCATTCACTTTACAGCAAACACAG
CCACAGCCTTTGACTCACTCATTCACATTATACGAGATGTCAACTTTGGATGACTTGTAC
AAAACATTCACGCAAACGGGGCCTCAATATTTTTCATCTGCATCTATATTCACATTGGAC
GAGGCCTATATTACGGCTCATACCTGTACAAAAAAACATGAAACATGGGTGTTTTACTAC
TGATACTGACAACAGCTTTCATGGGATACGTATTACCATGGGGACAAATATCATTCTGAG
CTGCCCCAG----
>T.agilisERP78Nehbandan
ACACTAATAATCCAACTAGTACAGGTGTATTCCTCGCCATTCACTTTACAGCAAACACAG
CCACAGCCTTTGACTCACTCATCCACATTATACGAGATGTCAACTTTGGATGACTTGTAC
AAAACATTCACGCAAACGGGGCCTCAATATTTTTTATCTGCATCTATATTCACATCGGAC
GAGGCCTATATTACGGCTCATACCTATACAAAAAAACATGAAACATGGGTGTTTTACTAC
TGATACTGACAACAGCTTTCATGGGGTACGTACTACCATGGGGACAAATATCATTCTGAG
CTGCCCCAG----
>T.agilis02_229Eshtehard
---------------------------------------------TTACCACAAACACAA
CCACAGCTTTTGACTCACTACTTCACATTCTACGAGACGTTAACTTCGGATGGCTCGTTC
AAAACATTCACGCAAACGGAGCCTCAATATTTTTTATCTGCATCTACGTTCACATTGGAC
GAGGACTATACTACGGCTCATACCTTTACAAAAAAACATGAAACGTGGGAGTTGCACTAT
TGATATTGACAACAGCTTTCATGGGCTAAGTATTACCATGAGGACCGATATCATTCCGAG
CTGCCACGG----
>T.agilis02_228Eshtehard
---------------------------------------------TTACCACAAACACAA
CCACAGCTTTTGACTCACTACTTCACATTCTACGAGACGTTAACTTCGGATGGCTCGTTC
AAAACATTCACGCAAACGGAGCCTCAATATTTTTTATCTGCATCTACGTTCACATTGGAC
GAGGACTATACTACGGCTCATACCTTTACAAAAAAACATGAAACGTGGGAGTTGCACTAT
TGATATTGACAACAGCTTTCATGGGCTAAGTATTACCATGAGGACCGATATCATTCCGAG
CTGCCACGG----
>T.agilis02_32Damghan
ACACTAATAATCCAACTAGTACAGGTGTATTCCTCGCCATTCACTTTACAGCAAACACAG
CCACAGCCTTTGACTCACTCATTCACATTATACGAGATGTCAACTTTGGATGACTTATGC
AAAACATTCACGCAAACGGGGCCTCAATATTTTTCATCTGCATCTATATCCATATCGGAC
GAGGCCTATATTACGGCTCATACCTATACAAAAAAACATGAAACATGGGTGTTTTACTAC
TGATACTGACAACAGCTTTCATGGGATACGTGTTACCATGAGGACAAATATCATTTTGAG
GTGCCACAG----
>T.agilis02_57Damghan
ACACTAATAATCCAACTAGTACAGGTGTATTCCTCGCCATTCACTTTACAGCAAACACAG
CCACAGCCTTTGACTCACTCATTCACATTATACGAGATGTCAACTTTGGATGACTTATGC
AAAACATTCACGCAAACGGGGCCTCAATATTTTTCATCTGCATCTATATCCATATCGGAC
GAGGCCTATATTACGGCTCATACCTATACAAAAAAACATGAAACATGGGTGTTTTACTAC
TGATACTGACAACAGCTTTCATGGGATACGTGTTACCATGAGGACAAATATCATTTTGAG
GTGCCACAG----
>T.agilis02_33
ACACTGATAATCCAACTAGTACAGGTGTATTCCTCGCTATTCACTTTACAGCAAACACAA
CTACAGCCTTTGACTCACTCATTCACATTATACGAGATGTCAACTTTGGATGACTTGTGC
AAAACATTCACGCAAACGGGGCCTCAATATTCTTCATTTGCATCTATATTCACATCGGAC
GAGGCCTATATTACGGCTCATACCTATACAAAAAAACATGAAACATGGGTGTTTTACTAC
TGATACTGACAACAGCTTTCATGGGGTACGTGCTACCATGAGGACAAATATCATTTTGAG
GTGCCACAG----
>T.agilis02_63Damghan
ACACTGATAATCCAACTAGTACAGGTGTATTCCTCGCTATTCACTTTACAGCAAACACAA
CTACAGCCTTTGACTCACTCATTCACATTATACGAGATGTCAACTTTGGATGACTTGTGC
AAAACATTCACGCAAACGGGGCCTCAATATTCTTCATTTGCATCTATATTCACATCGGAC
GAGGCCTATATTACGGCTCATACCTATACAAAAAAACATGAAACATGGGTGTTTTACTAC
TGATACTGACAACAGCTTTCATGGGGTACGTGCTACCATGAGGACAAATATCATTTTGAG
GTGCCACAG----
>T.agilissmp31Parvand
ACACTAATAATCCAACTAGTACAGGTGTATTCCTCGCCATTCACTTTACAGCAAACACAG
CTACAGCCTTTGACTCACTCATTCACATTATACGAGATGTCAACTGTGGATGACTTGTAC
AAAACATTCACGCAAACGGGGCCTCAATATTTTTCATCTGCATCTATATTCACATTGGAC
GAGGCCTATATTACGGCTCATACCTGTACAAAAAAACATGAAACATGGGTGTTTTACTAC
TGATACTGACAACAGCTTTCATGGGATACGTGTTACCGTGAGGACAAATATCATTCTGAG
CTGCCACAG----
>T.agilissmp25Parvand
ACACTGATAATCCAACTAGCACAGGTGTATTCCTCGCTATTCACTTTACAGCAAACACAA
CTACAGCCTTTGACTCACTCATTCACATTATACGAGATGTCAACTTTGGATGACTTGTGC
AAAACATTCACGCAAACGGGGCCTCAATATTCTTCATTTGCATCTATATTCACATCGGAC
GAGGCCTATATTACGGCTCATACCTATACAAAAAAACATGAAACATGGGTGTTTTACTAC
TGATACTGACAACAGCTTTCATGGGGTACGTGCTACCATGAGGACAAATATCATTTTGAG
GTGCTACAG----
>T.agilisERP244Sabzevar
ACACTGATAATCCAACTAGCACAGGTGTATTCCTCGCTATTCACTTTACAGCAAACACAA
CTACAGCCTTTGACTCACTCATTCACATTATACGAGATGTCAACTTTGGATGACTTGTGC
AAAACATTCACGCAAACGGGGCCTCAATATTCTTCATTTGCATCTATATTCACATCGGAC
GAGGCCTATATTACGGCTCATACCTATACAAAAAAACATGAAACATGGGTGTTTTACTAC
TGATACTGACAACAGCTTTCATGGGGTACGTGCTACCATGAGGACAAATATCATTTTGAG
GTGCTACAG----
>T.agilisERP242Sabzevar
ACACTGATAATCCAACTAGCACAGGTGTATTCCTCGCTATTCACTTTTAAGAACACACAA
CTACAGCTTTTGACTCACTCATTCACATTATACGAGATGTCAACTTTGGATGACTTGTGC
AAAACATTCACGCAAACGGGGCCTCAATATTCTTCATTTGCATCTATATTCACATCGGAC
GAGGCCTATATTACGGCTCATACCTATACAAAAAAACATGAAACATGGGTGTTTTACTAC
TGATACTGACAACAGCTTTCATGGGGTACGTGCTACCATGAGGACAAATATCATTCTGAG
CTGCCACAG----
>T.agilissmp195Sankhast
ACACTGATAATCCAACTAGTACAGGTGTATTCCTCGCTATTCACTTTACAGCAAACACAA
CTACAGCCTTTGACTCACTCATTCACATTATACGAGATGTCAACTTTGGATGACTTGTGC
AAAACATTCACGCAAACGGGGCCTCAATATTCTTCATTTGCATCTATATTCACATCGGAC
GAGGCCTATATTACGGCTCATACCTATACAAAAAAACATGAAACATGGGTGTTTTACTAC
TGATACTGACAACAGCTTTCATGGGGTACGTTCTACCATGAGGACAAATATCATTTTGAG
GTGCTACAG----
>T.agilissmp287NWsabzevar
ACACTGATAATCCAACTAGTACAGGTGTATTCCTCGCTATTCACTTTACAGCAAACACAA
CTACAGCCTTTGACTCACTCATTCACATTATACGAGATGTCAACTTTGGATGACTTGTGC
AAAACATTCACGCAAACGGGGCCTCAATATTCTTCATTTGCATCTATATTCACATCGGAC
GAGGCCTATATTACGGCTCATACCTATACAAAAAAACATGAAACATGGGTGTTTTACTAC
TGATACTGACAACAGCTTTCATGGGGTACGTGCTACCATGAGGACAAATATCATTTTGAG
GTGCTACAG----
>T.agilissmp177Nmashhad
ACACTAATAATTCAACTAGTACAGGCGTATTCCTCGCCATTCACTTTACAGCAAACACAA
CCACAGCCTTTGACTCACTCATTCACATTATACGCGACGTCAATTTTGGATGACTTATGC
AAAACATTCACGCAAATGGGGCCTCAATATTTTTTATTTGCATCTATATTCACATTGGAC
GAGGCCTATATTATGGTTCATATCTCTACAAAAAAACATGAAACATGGGTGTTATACTAC
TGATACTGACAACAGCTTTTATGGGGTACGTATTACCATGAGGACAAATATCATTTTGAG
GTGCCACAG----
>T.agilisERP160Lalezar
ACGCTAATAATCCAACTAATACAGGCGTATTCCTTGCCATTCACTTTACAGCAAGCACAA
CCACAGCCTTTGACTCACTCATTCACATTATACGCGACGTCAATTTTGGATGACTTATGC
AAAACATTCACGCAAATGGGGCCTCCATATTTTTTATTTGCATCTATATTCACCTTGGAC
GAGGCCTATATTATGGTTCCTACCTCTACCAAAAAACCTGAAACATGGGTGTTATACTAC
TGATACTGACAACAGCTTTTATGGGGTACGTATTACCATGAGGACAAATATCATTCTGAG
CTGCCACAG----
>T.agilissmp178Shirvan
ACACTAATAATCCAACTAGTACAGGCGTATTCCTCGCCATTCACTTTACAGCAAACACAA
CCACAGCCTTTGACTCACTCATTCACATTATACGCGACGTCAATTTTGGATGACTTATGC
AAAACATTCACGCAAATGGGGCCTCAATATTTTTTATTTGCATCTATATTCACATTGGAC
GAGGCCTATATTATGGTTCATATCTCTACAAAAAAACATGAAACATGGGTGTTATACTAC
TGATACTGACAACAGCTTTTATGGGGTACGTATTACCATGAGGACAAATATCATTTTGAG
GTGCCACAG----
>T.agilisERP179Shiraz
ACGCTAATAATCCAACTAATACAGGCGTATTCCTTGCCATTCACTTTACAGCAAGCACAA
CCACAGCCTTTGACTCACTCATTCACATTATACGCGACGTCAATTTTGGATGACTTATGC
AAAACATTCACGCAAATGGGGCCTCCATATTTTTTATTTGCATCTATATTCACCTTGGAC
GAGGCCTATATTATGGTTCCTACCTCTACCAAAAAACCTGAAACATGGGTGTTATACTAC
TGATACTGACAACAGCTTTTATGGGGTACGTATTACCATGAGGACAAATATCATTCTGAG
CTGCCACAG----
>T.agilissmp82Tabas
ACACTAATAATCCAACTAGTACAGGTGTATTTCTCGCCATTCACTTTACAGCAAACACAG
CTACAGCCTTTGACTCACTCATTCACATTATACGAGATGTCCACTTTGGATGACTTGTAC
AAAACATTCACGCAAACGGGGCCTCAATATTTTTCATCTGCATCTATATTCACATTGGAC
GAGGCCTATATTACGGCTCATACCTGTACAAAAAAACATGAAACATGGGTGTTTTACTAC
TGATACTGACAACAGCTTTCATGGGATACGTGTTACCGTGAGGACAAATATCATTTTGAG
GTGGCACAG----
>T.agilisERP180Shiraz
ACGCTAATAATCCAACTAATACAGGCGTATTCCTTGCCATTCACTTTACAGCAAGCACAA
CCACAGCCTTTGACTCACTCATTCACATTATACGCGACGTCAATTTTGGATGACTTATGC
AAAACATTCACGCAAATGGGGCCTCCATATTTTTTATTTGCATCTATATTCACCTTGGAC
GAGGCCTATATTATGGTTCCTACCTCTACCAAAAAACCTGAAACATGGGTGTTATACTAC
TGATACTGACAACAGCTTTTATGGGGTACGTATTACCATGAGGACAAATATCATTCTGAG
CTGCCACAG----
>T.agilisGN517Kashan
ACACTAATAATCCAACTAGTACAGGCGTATTCCTTGCCATTCACTTTACAGCGAGCACAA
CCATGGCCTTTGACTCACTCATTCACATTATGCGAGACGTCAATTTTGGATGACTCGTAC
AAAACATTCACGCAAATGGGGCCTCTATATTTTTCATCTGCATCTATATTCACATTGGAC
GAGGACTATATTATGGCTCATACCTCTACAAAAAAACATGAAACGTGGGTGTTGCACTAC
TGATATTGACAACAGCCTTCATGGGGTACGTATTACCATGAGGACAAATATCATTTTGAG
GTGCTACAG----
>T.agilisGN512Kashan
ACACTAATAATCCAACTAGTACAGGCGTATTCCTTGCCATTCACTTTACAGCGAGCACAA
CCATGGCCTTTGACTCACTCATTCACATTATGCGAGACGTCAATTTTGGATGACTCGTAC
AAAACATTCACGCAAATGGGGCCTCTATATTTTTCATCTGCATCTATATTCACATTGGAC
GAGGACTATATTATGGCTCATACCTCTACAAAAAAACATGAAACGTGGGTGTTGCACTAC
TGATATTGACAACAGCCTTCATGGGGTACGTATTACCATGAGGACAAATATCATTTTGAG
GTGCTACAG----
>T.agilisGN513Kashan
ACACTAATAATCCAACTAGTACAGGCGTATTCCTTGCCATTCACTTTACAGCGAGCACAA
CCATGGCCTTTGACTCACTCATTCACATTATGCGAGACGTCAATTTTGGATGACTCGTAC
AAAACATTCACGCAAATGGGGCCTCTATATTTTTCATCTGCATCTATATTCACATTGGAC
GAGGACTATATTATGGCTCATACCTCTACAAAAAAACATGAAACGTGGGTGTTGCACTAC
TGATATTGACAACAGCCTTCATGGGGTACGTATTACCATGAGGACAAATATCATTTTGAG
GTGCTACAG----
>T.agilisGN524Kashan
ACACTAATAATCCAACTAGTACAGGCGTATTCCTTGCCATTCACTTTACAGCGAGCACAA
CCATGGCCTTTGACTCACTCATTCACATTATGCGAGACGTCAATTTTGGATGACTCGTAC
AAAACATTCACGCAAATGGGGCCTCTATATTTTTCATCTGCATCTATATTCACATTGGAC
GAGGACTATATTATGGCTCATACCTCTACAAAAAAACATGAAACGTGGGTGTTGCACTAC
TGATATTGACAACAGCCTTCATGGGGTACGTATTACCATGAGGACAAATATCATTTTGAG
GTGCTACAG----
>T.agilisERP163Sirjan
ACGCTAATAATCCAACTAATACAGGCGTATTCCTTGCCATTCACTTTACAGCAAGCACAA
CCACAGCCTTTGACTCACTCATTCACATTATACGCGACGTCAATTTTGGATGACTTATGC
AAAACATTCACGCAAATGGGGCCTCCATATTTTTTATTTGCATCTATATTCACCTTGGAC
GAGGCCTATATTATGGTTCCTACCTCTACCAAAAAACCTGAAACATGGGTGTTATACTAC
TGATACTGACAACAGCTTTTATGGGGTACGTATTACCATGAGGACAAATATCATTCTGAG
CTGCCACAG----
>T.agilisERP86Zabol
ACACTAATAATTCAACTAGTACAGGTGTATTCCTCGCCATTCACTTTACAGCAAACACAA
CCACAGCCTTTGACTCACTCATCCACATTATACGCGACGTCAACTTTGGATGACTTGTAC
AAAACATTCACGCAAACGGGGCCTCAATATTTTTCATCTGCATCTATATTCACATCGGAC
GAGGCCTATATTACGGCTCATACCTATACAAAAAAACATGAAACATGTGTATTTTACTAC
TGATACTGACAACAGCTTTCATGGGGTACGTTCTACCATGAGGACAAATATCATTCTGAG
CTGCCACAG----
>T.agilisERP87Zabol
ACACTAATAATTCAACTAGTACAGGTGTATTCCTCGCCATTCACTTTACAGCAAACACAA
CCACAGCCTTTGACTCACTCATCCACATTATACGCGACGTCAACTTTGGATGACTTGTAC
AAAACATTCACGCAAACGGGGCCTCAATATTTTTCATCTGCATCTATATTCACATCGGAC
GAGGCCTATATTACGGCTCATACCTATACAAAAAAACATGAAACATGTGTATTTTACTAC
TGATACTGACAACAGCTTTCATGGGGTACGTTCTACCATGAGGACAAATATCATTCTGAG
CTGCCACAG----
>T.agilis2000_43Abadeh
ACGCTAATAATCCAACTAATACAGGCGTATTCCTTGCCATTCACTTTACAGCGAGCACAA
CCATGGCCTTTGACTCACTCATTCACATTCTGCGAGACGTTAACTTCGGATGACTCGTAC
AAAACATTCATGCAAATGGGGCCTCTATATTTTTTATCTGCATCTATATTCACATTGGAC
GAGGACTATACTATGGCTCGTACCTCTACAAAAAAACATGAAACGTGGGAGTTGCACTAC
TGATATTGACAACAGCCTTCATGGGATACGTATTACCATGAGGACAAATATCATTTTGAG
GTG----------
>T.agilis2000_21Abadeh
ACGCTAATAATCCAACTAATACAGGCGTATTTCTTGCCATTCACTTTACAGCGAGCACAA
CCATGGCCTTTGACTCACTCATTCACATTCTGCGAGACGTTAACTTCGGATGACTCGTAC
AAAACATTCATGCAAACGGGGCCTCTATATTTTTTATCTGCATCTATATTCACATTGGAC
GAGGACTATACTATGGCTCGTACCTCTACAAAAAAACATGAAACGTGGGAGTTGCACTAC
TGATATTGACAACAGCCTTCATGGGATACGTATTACCATGAGGACAAATATCATTTTGAG
GTG----------
>T.agilis2427Jusk
ACACTGATAATCCAATTAGTTAAGGTGTATTTCTCGCTGTTCACTTTACAGCAAACACAG
CCACAGCCTTTGACTCACTCATTCACACTATCCGAGATGTCAACTTTGGATGACTTATAC
AAAACATTCACGCAAACGGGGCCTCAATATTCTTCATCTGCTTCTATATTCACATCGGAC
GAGGCCTACATTACGGCTCATACCTCTACAAAAAAACATGAAACATGGGGTGCCTTACTA
CGAATATTGAAAGCAGCTTTCCTGGGGAACGTGCTACCATGGGGACAAATATCATTCTGA
GCTGCCACAGTGAT
>T.agilis844Qeshm
ACATTAATAATCCAACTAGTACAGGTGTATTTCTCGCCATTCACTTTACAGCAAACACAG
CCACAGCCTTTGACTCACTCATTCATATTATCCGAGACGTCAACTTTGGATGATTTATAC
AAAACATTCACGCAAACGGAGCTTCAATATTTTTCATCTGCATCTATATTCACATCGGAC
GAGGCCTATATTACGGCTCATACCTCTACAAAAAAACATGAAACATGGGTGTTTTACTAC
TGATACTGACAACAG---------------------------------------------
-------------
>T.agilis1545Darab
ACATTAATAATCCAACTAGTACAGGTGTATTTCTCGCTGTTCACTTTACAGCAAACACAG
CCACAGCCTTTGACTCACTCATTCATATTATCCGAGACGTCAACTTTGGATGATTTATAC
AAAACATTCACGCAAACGGAGCCTCAATATTTTTCATCTGCATCTACATTCACATCGGAC
GAGGCCTATATTACGGCTCATACCTCTACAAAAAAACATGAAACATGGGTGTTTTACTAC
TGACACTGACAACAG---------------------------------------------
-------------
>T.agilis1546Darab
ACATTAATAATCCAACTAGTTCAGGTGTATTTCTCGCTGTTCACTTTACAGCAAACACAG
CCACAGCCTTTGACTCACTCATTCATATTATCCGAGACGTCAACTTTGGATGATTTATAC
AAAACATTCACGCAAACGGAGCCTCAATATTTTTCATCTGCATCTACATTCACATCGGAC
GAGGCCTATATTACGGCTCATACCTCTACAAAAAAACATGAAACATGGGTGTTTTACTAC
TGACACTGACAACAG---------------------------------------------
-------------
>T.agilis1547Darab
ACATTAATAATCCAACTAGTACAGGTGTATTTCTCGCTGTTCACTTTACAGCAAACACAG
CCACAGCCTTTGACTCACTCATTCATATTATCCGAGACGTCAACTTTGGATGATTTATAC
AAAACATTCACGCAAACGGAGCCTCAATATTTTTCATCTGCATCTACATTCACATCGGAC
GAGGCCTATATTACGGCTCATACCTCTACAAAAAAACATGAAACATGGGTGTTTTACTAC
TGACACTGACAACAG---------------------------------------------
-------------
>T.agilis1835Darab
ACATTAATAATCCAACTAGTACAGGTGTATTTCTCGCTGTTCACTTTACAGCAAACACAG
CCACAGCCTTTGACTCACTCATTCATATTATCCGAGACGTCAACTTTGGATGATTTATAC
AAAACATTCACGCAAACGGAGCCTCAATATTTTTCATCTGCATCTACATTCACATCGGAC
GAGGCCTATATTACGGCTCATACCTCTACAAAAAAACATGAAACATGGGTGTTTTACTAC
TGACACTGACAACAG---------------------------------------------
-------------
>T.agilis5963Zahedan
ACATTAATAATTCATCTAGTTAAGGTGTATTTTTCGCTATTAATTTTTCAGGAAATACAG
ACACAGCCTTTGACTTACTCATTCATTTTATCCGTGGCGTTAACTTTGGAGGAGTTATAT
AAAAAATTCACGCAAACGGAGCCTCAATATTTTTTATCTGCATCTATATTTACTTCGGAC
GAGGACTGTATTACGGCTCATACCTTTACAAAAAAACATGAAACATGGGTGTTTTACTAC
TGATACTGACAACAG---------------------------------------------
-------------
>T.agilis5965Zahedan
ACATTAATAATTCAACTAGTTCAGGTGTATTTCTCGCTATTCACTTTTCAGCAAACACAG
CCACAGCCTTTGACTTACTCATTCATTTTATCCGAGGCGTCAACTTTGGAGGATTTATAC
AAAAAATTCACGCAAACGGAGCCTCAATATTTTTTATCTGCATCTATATTCTCATCGGAC
GAGGCCTATATTACGGCTCATACCTCTACAAAAAAACATGAAACATGGGTGTTTTACTAC
TGATACTGACAACAG---------------------------------------------
-------------
>T.agilis1750Farashband
ACATCAATAATCCAACTAGTAAAGGTGTATTTCTCGCTGTTCACTTTACAGCAAACACAG
CCACAGCCTTTGACTCACTCATTCATTTTATCCGAGACGTCAACTTTGGATGATTTATAC
AAAACATTCACGCAAACGGAGCCTCAATATTTTTCATCTGCATCTATATTCACATCGGAC
GAGGCCTATACTACGGCTCATACCTCTACAAAAAAACATGAAACATGGGTGTTTTACTAC
TGACACTGACAACAGCTTTCATGGGGTACGTACTACCATGAGGACAAATATCATTCTGAG
CTGCCACAGTTA-
>T.agilis4396bLar
TGCCTCATAACCCAAATCCTTACGGCCTATTCCTTGCAATACACTACACTGCAAACACCT
CCACAGCCATTACCTCAGTCACCCACCTGCTCCGGGACGTACAATACGGATGACTTATCC
GAAACATCCATGCCAACGGCGCCTCCATATTCTTCATCTGCCTATACCTACACATCGGAC
GTGGCCTATACTATGGCTCCTACCTATACAAAGAAACTTGAAACACGGGTATTATCCTAC
TATTCCTGACCACAGCCTTCGTGGGCTACGTCCTCCCATGAGGACAAATATCATTTTGAG
GTGCTAAAAAAT-
>6607_Tmetf
ACACTAATAGTCCAATTAATAAAGGTGTATTTCTCGCTGTTCACTTTACAGCAAACACAG
CCACAGCCTTTGACTCACTCATTCACCCTATCCGAGATGTCAACTTTGGATGACTTATAC
AAAACATTCACGCAAACGGGGCCTCAATATTTTTCATCTGCATCTATATTCACATCGGAC
GAGGCCTACACTACGGCTCATACCTCTACAAAAAAACATGAAACATGGGTGTTTTACTAC
TGATACTGACAACAGCTTTCATGGGGTACGTGCTACCATGGGGACAAATATCATTCTGAG
CTGCCACAGTGA-
>T.agilis1213Bushehr
TGCCTTATAATTCAAATCCTTCAGGCCTATTCTTCGCCATACATTATACAGCAGATATTA
ACACAGCATTTTCCTCAGTCATTCACATCAACCGAGACGTTAATGCTGGGTGGTTTATCC
AAAACCTACACGCAAACGGGGCCTCCCTATTCTTTATTTGTATGTATATTCATATCGCCC
GAGGATTATACTACGGATCATACCTTTACAAAAAAACCTGATCCATCGGAGTCGTTATTC
TTCTACCAACAACACCTT------------------------------------------
-------------
>T.agilis1381Khaf
TGCCTTGTCACACAAATACTCTCGGAATATTCCTCGCCATGCACTTCACAGCAGACATTT
CATACGCATTCTCATCAGTCACACACTTCTGCCGAGACGTACAATACGGCTGACTTATAC
GAAACATTCACGCCAACGGAGCATCAATATTCTTTATCTGCATCTACCTCCACATTGGAC
GAGGACTCTACTACGGTTCGTACCTATATAAAGAAACATGAAACGTCGGAGTCGTCCTAT
TATTACTACTCACAGCAT------------------------------------------
-------------
>T.agilis4396Lar
CGACGAATGCTGTTAACTATGCTAGTGATAATAGGACTACTCACTTTTCAGGTTTCTTTA
TACACGTATGAACCGCAGTCAAGTACTTGTCCAATGTGGTACTATATGGAGGTAAAGAAT
ATAGATGTTACGTTAGCGGAATGTTTATGGTTTTGTTCGGCATATTCTTCGTCTTGGGAG
GAGGGTTCTACTATGGTTAATGCGGATGAAAAGAAGCATGAAACGTTGGGGTTAGGATTA
TTCCGGTGA---------------------------------------------------
-------------
>T.agilis960Tybad
TGCCTTATTATTCAAATTATTCCGGCCTCTTCCTCGCCATGCACTATACTGCTGATGTCT
CATCTGCATTCTCATCCGTTGCTCATATTCATCGAGATGTTCAATACGGATGGCTTATCC
GAAACCTTCACGCCAACGGAGCATCCATATTTTTCATCTGTATTTATATACACATCGGAC
GAGGCCTTTATTATGGCTCCTACATCTTTGCTGAAACCTGAAACATTGGAGTTATTCTTC
TACTCCTTGTTACAGCCT------------------------------------------
-------------
